# Supplementary material for: Survival comparison between radical surgery and definitive chemoradiation in 267 esophageal squamous cell carcinomas in a single institution: A propensity-matched study
Source: PLoS One. 2017 May 9;12(5):e0177133. doi: 10.1371/journal.pone.0177133 (PMC5423615; doi:10.1371/journal.pone.0177133)
Supplement: S1 Table — (XLSX) [file pone.0177133.s001.xlsx]

## Sheet: S1 Table
Year	Treatment	Tx	Age (yr)	Sex	Tumor site	Histology	Clinical stage	cT-stage	cN-stage	cM-stage
2001	Surgery	0	58.5315	M	Mt	SqCC	2	1	1	0
2001	Surgery	0	53.5123	M	Ut	SqCC	2	1	1	0
2001	Surgery	0	53.4822	M	Mt	SqCC	1	1	0	0
2002	Surgery	0	54.0219	M	Mt	SqCC	2	1	1	0
2002	Surgery	0	55.4822	M	Lt	SqCC	2	1	1	0
2002	Surgery	0	51.2027	F	Mt	SqCC	2	3	0	0
2002	Surgery	0	58.4712	M	Mt	SqCC	3	3	1	0
2002	Surgery	0	51.2192	M	Lt	SqCC	2	3	0	0
2002	Surgery	0	65.4548	M	Mt	SqCC	4	3	1	1
2002	Surgery	0	59.0411	F	Mt	SqCC	4	1	1	1
2002	Surgery	0	63.2329	M	Mt	SqCC	2	3	0	0
2002	Surgery	0	56.6274	M	Mt	SqCC	2	2	1	0
2002	Surgery	0	63.8192	M	Lt	SqCC	3	3	1	0
2002	Surgery	0	52.5589	M	Mt	SqCC	2	2	1	0
2002	Surgery	0	60.0932	M	Ut	SqCC	2	3	0	0
2002	Surgery	0	63.9562	M	Lt	SqCC	4	1	1	1
2002	Surgery	0	56.6548	M	Mt	SqCC	1	1	0	0
2002	Surgery	0	58.5534	M	Mt	SqCC	3	3	1	0
2002	Surgery	0	73.0356	M	Ut	SqCC	2	1	1	0
2002	Surgery	0	57.337	M	Mt	SqCC	3	3	1	0
2002	Surgery	0	66.0356	M	Ut	SqCC	1	1	0	0
2002	Surgery	0	58.5726	M	Mt	SqCC	3	3	1	0
2003	Surgery	0	58.789	F	Ut	SqCC	1	1	0	0
2003	Surgery	0	71	M	Lt	SqCC	4	3	1	1
2003	Surgery	0	62.4712	F	Lt	SqCC	3	3	1	0
2003	Surgery	0	66.1425	M	Mt	SqCC	2	3	0	0
2003	Surgery	0	74.0301	M	Lt	SqCC	3	3	1	0
2003	Surgery	0	73.3288	M	Lt	SqCC	3	3	1	0
2003	Surgery	0	77.1288	M	Lt	SqCC	2	2	1	0
2003	Surgery	0	68.0027	M	Mt	SqCC	3	3	1	0
2003	Surgery	0	56.137	F	Lt	SqCC	1	1	0	0
2003	Surgery	0	67.3178	M	Lt	SqCC	3	3	1	0
2003	Surgery	0	65.2822	M	Lt	SqCC	3	3	1	0
2003	Surgery	0	62.2247	M	Lt	SqCC	2	1	1	0
2003	Surgery	0	71.589	M	Lt	SqCC	3	3	1	0
2003	Surgery	0	64.2904	M	Mt	SqCC	4	3	1	1
2003	Surgery	0	71.1781	F	Lt	SqCC	3	3	1	0
2003	Surgery	0	67.6274	F	Mt	SqCC	3	4	1	0
2003	Surgery	0	81.6219	M	Mt	SqCC	3	3	1	0
2004	Surgery	0	68.8548	M	Ut	SqCC	4	4	1	1
2004	Surgery	0	61.5233	M	Ut	SqCC	4	3	1	1
2004	Surgery	0	62.2082	M	Mt	SqCC	3	3	1	0
2004	Surgery	0	70.2192	M	Mt	SqCC	2	3	0	0
2004	Surgery	0	74.9342	M	Ut	SqCC	2	1	1	0
2004	Surgery	0	53.2712	M	Lt	SqCC	4	3	1	1
2004	Surgery	0	54.3014	M	Mt	SqCC	2	2	0	0
2004	Surgery	0	65.7863	M	Mt	SqCC	4	3	1	1
2004	Surgery	0	46.8137	M	Mt	SqCC	2	1	1	0
2004	Surgery	0	61.0055	M	Lt	SqCC	2	3	0	0
2004	Surgery	0	59.9918	M	Lt	SqCC	2	3	0	0
2004	Surgery	0	55.9342	M	Lt	SqCC	2	1	1	0
2004	Surgery	0	54.0548	M	Lt	SqCC	1	1	0	0
2004	Surgery	0	59.4685	M	Lt	SqCC	1	1	0	0
2004	Surgery	0	55.1425	M	Mt	SqCC	3	4	1	0
2004	Surgery	0	58.6767	M	Mt	SqCC	4	3	1	1
2005	Surgery	0	53.3781	M	Lt	SqCC	2	1	1	0
2005	Surgery	0	57.0274	M	Lt	SqCC	1	1	0	0
2005	Surgery	0	49	M	Mt	SqCC	4	3	1	1
2005	Surgery	0	55.9397	F	Mt	SqCC	2	3	0	0
2005	Surgery	0	62.3014	M	Mt	SqCC	2	0	1	0
2005	Surgery	0	58.2438	M	Lt	SqCC	3	4	1	0
2006	Surgery	0	55.3507	M	Mt	SqCC	1	1	0	0
2006	Surgery	0	72.789	M	Lt	SqCC	2	3	0	0
2006	Surgery	0	59	M	Ut	SqCC	3	3	1	0
2006	Surgery	0	67	M	Mt	SqCC	3	3	1	0
2006	Surgery	0	65	M	Lt	SqCC	1	1	0	0
2006	Surgery	0	71	M	Lt	SqCC	3	3	1	0
2006	Surgery	0	75	M	Mt	SqCC	1	1	0	0
2006	Surgery	0	60	M	Mt	SqCC	2	3	0	0
2006	Surgery	0	61	M	Lt	SqCC	1	1	0	0
2006	Surgery	0	58	F	Lt	SqCC	1	1	0	0
2006	Surgery	0	64	M	Lt	SqCC	3	4	1	0
2006	Surgery	0	65	M	Lt	SqCC	1	1	0	0
2006	Surgery	0	62	M	Ut	SqCC	3	3	1	0
2006	Surgery	0	55	M	Lt	SqCC	1	1	0	0
2006	Surgery	0	79	M	Lt	SqCC	1	1	0	0
2006	Surgery	0	78	M	Ut	SqCC	3	3	1	0
2006	Surgery	0	60	M	Lt	SqCC	2	1	1	0
2006	Surgery	0	68	M	Lt	SqCC	3	3	1	0
2006	Surgery	0	61	M	Mt	SqCC	2	1	1	0
2006	Surgery	0	53	M	Ut	SqCC	2	1	1	0
2006	Surgery	0	80	M	Mt	SqCC	3	3	1	0
2006	Surgery	0	62	M	Lt	SqCC	3	3	1	0
2007	Surgery	0	79	M	Lt	SqCC	2	1	1	0
2007	Surgery	0	69	M	Ut	SqCC	2	1	1	0
2007	Surgery	0	74	M	Lt	SqCC	1	1	0	0
2007	Surgery	0	75	M	Lt	SqCC	2	3	0	0
2007	Surgery	0	55	M	Lt	SqCC	3	3	1	0
2007	Surgery	0	68	M	Lt	SqCC	1	1	0	0
2007	Surgery	0	61	M	Mt	SqCC	4	3	1	1
2007	Surgery	0	64	M	Ce	SqCC	3	4	1	0
2007	Surgery	0	70	F	Lt	SqCC	3	3	1	0
2007	Surgery	0	71	M	Lt	SqCC	3	3	1	0
2007	Surgery	0	75	F	Mt	SqCC	2	3	0	0
2007	Surgery	0	61	M	Lt	SqCC	1	1	0	0
2007	Surgery	0	70	M	Lt	SqCC	3	3	1	0
2007	Surgery	0	73	M	Mt	SqCC	2	3	0	0
2007	Surgery	0	70	F	Lt	SqCC	1	1	0	0
2007	Surgery	0	60	M	Ce	SqCC	3	3	1	0
2007	Surgery	0	63	M	Ut	SqCC	3	3	1	0
2007	Surgery	0	61	M	Ut	SqCC	3	3	1	0
2008	Surgery	0	71	M	Lt	SqCC	3	3	1	0
2008	Surgery	0	75	M	Lt	SqCC	2	3	0	0
2008	Surgery	0	61	M	Mt	SqCC	3	4	1	0
2008	Surgery	0	57	M	Mt	SqCC	1	1	0	0
2008	Surgery	0	73	F	Mt	SqCC	1	1	0	0
2008	Surgery	0	72	M	Lt	SqCC	1	1	0	0
2008	Surgery	0	69	M	Mt	SqCC	3	3	1	0
2008	Surgery	0	51	M	Lt	SqCC	2	3	0	0
2008	Surgery	0	69	M	Lt	SqCC	1	1	0	0
2008	Surgery	0	70	M	Mt	SqCC	1	1	0	0
2008	Surgery	0	66	F	Mt	SqCC	2	2	0	0
2008	Surgery	0	55	M	Mt	SqCC	3	3	1	0
2008	Surgery	0	72	M	Lt	SqCC	2	1	1	0
2008	Surgery	0	81	M	Mt	SqCC	2	3	0	0
2008	Surgery	0	60	F	Mt	SqCC	1	1	0	0
2008	Surgery	0	71	F	Mt	SqCC	1	1	0	0
2008	Surgery	0	76	M	Mt	SqCC	3	3	1	0
2008	Surgery	0	63	M	Lt	SqCC	2	3	0	0
2008	Surgery	0	68	F	Lt	SqCC	2	3	0	0
2008	Surgery	0	54	M	Mt	SqCC	1	1	0	0
2008	Surgery	0	71	M	Ut	SqCC	2	2	0	0
2008	Surgery	0	69	M	Lt	SqCC	3	3	1	0
2008	Surgery	0	77	F	Lt	SqCC	3	3	1	0
2008	Surgery	0	53	M	Lt	SqCC	2	2	1	0
2008	Surgery	0	79	M	Mt	SqCC	3	3	1	0
2008	Surgery	0	66	M	Lt	SqCC	3	3	1	0
2008	Surgery	0	60	M	Lt	SqCC	2	1	1	0
2008	Surgery	0	57	M	Mt	SqCC	1	1	0	0
2008	Surgery	0	61	M	Lt	SqCC	3	3	1	0
2008	Surgery	0	57	M	Mt	SqCC	2	2	0	0
2008	Surgery	0	66	M	Mt	SqCC	2	1	1	0
2009	Surgery	0	71	F	Mt	SqCC	1	1	0	0
2009	Surgery	0	47	M	Ce	SqCC	1	1	0	0
2009	Surgery	0	70	M	Ut	SqCC	3	3	1	0
2009	Surgery	0	58	M	Ut	SqCC	1	1	0	0
2009	Surgery	0	53	M	Mt	SqCC	2	3	0	0
2009	Surgery	0	60	M	Mt	SqCC	3	3	1	0
2009	Surgery	0	61	F	Mt	SqCC	1	1	0	0
2009	Surgery	0	64	M	Lt	SqCC	3	4	1	0
2009	Surgery	0	56	M	Lt	SqCC	1	1	0	0
2009	Surgery	0	66	M	Mt	SqCC	2	1	1	0
2009	Surgery	0	56	M	Ut	SqCC	3	4	1	0
2009	Surgery	0	59	M	Mt	SqCC	1	1	0	0
2009	Surgery	0	40	M	Mt	SqCC	4	1	1	1
2009	Surgery	0	59	M	Ce	SqCC	3	4	1	0
2009	Surgery	0	54	M	Mt	SqCC	3	3	1	0
2009	Surgery	0	67	M	Lt	SqCC	3	3	1	0
2009	Surgery	0	82	M	Mt	SqCC	2	3	0	0
2009	Surgery	0	68	M	Ce	SqCC	3	3	1	0
2009	Surgery	0	52	M	Mt	SqCC	1	1	0	0
2009	Surgery	0	61	F	Lt	SqCC	3	3	1	0
2009	Surgery	0	66	M	Lt	SqCC	1	1	0	0
2009	Surgery	0	62	M	Ut	SqCC	2	3	0	0
2009	Surgery	0	71	M	Ut	SqCC	3	4	1	0
2009	Surgery	0	70	M	Mt	SqCC	1	1	0	0
2009	Surgery	0	59	M	Lt	SqCC	3	3	1	0
2009	Surgery	0	62	M	Lt	SqCC	1	1	0	0
2009	Surgery	0	64	M	Ce	SqCC	2	3	0	0
2009	Surgery	0	76	M	Lt	SqCC	3	3	1	0
2009	Surgery	0	64	M	Lt	SqCC	3	3	1	0
2009	Surgery	0	63	M	Mt	SqCC	1	1	0	0
2009	Surgery	0	72	F	Ut	SqCC	1	1	0	0
2009	Surgery	0	67	M	Mt	SqCC	2	2	1	0
2009	Surgery	0	51	M	Mt	SqCC	2	1	1	0
2009	Surgery	0	69	F	Lt	SqCC	3	4	1	0
2009	Surgery	0	62	M	Lt	SqCC	1	1	0	0
2009	Surgery	0	65	M	Lt	SqCC	3	3	1	0
2009	Surgery	0	68	M	Lt	SqCC	3	3	1	0
2009	Surgery	0	66	M	Lt	SqCC	2	3	0	0
2009	Surgery	0	72	M	Ut	SqCC	1	1	0	0
2009	Surgery	0	54	M	Ut	SqCC	2	2	1	0
2009	Surgery	0	61	M	Lt	SqCC	2	3	0	0
2009	Surgery	0	73	M	Mt	SqCC	2	2	1	0
2009	Surgery	0	69	M	Lt	SqCC	3	3	1	0
2010	Surgery	0	45	M	Mt	SqCC	2	2	0	0
2010	Surgery	0	75	M	Mt	SqCC	2	2	1	0
2010	Surgery	0	67	M	Mt	SqCC	3	3	1	0
2010	Surgery	0	67	F	Mt	SqCC	3	3	1	0
2010	Surgery	0	67	M	Lt	SqCC	1	1	0	0
2010	Surgery	0	56	M	Lt	SqCC	2	3	0	0
2010	Surgery	0	83	M	Mt	SqCC	3	3	1	0
2010	Surgery	0	62	M	Lt	SqCC	2	3	0	0
2010	Surgery	0	61	M	Lt	SqCC	2	1	1	0
2010	Surgery	0	75	M	Ut	SqCC	1	1	0	0
2010	Surgery	0	60	M	Lt	SqCC	2	2	0	0
2010	Surgery	0	72	M	Mt	SqCC	2	1	1	0
2010	Surgery	0	74	M	Lt	SqCC	3	3	1	0
2010	Surgery	0	60	M	Ut	SqCC	2	1	1	0
2010	Surgery	0	41	M	Mt	SqCC	2	3	0	0
2010	Surgery	0	69	M	Lt	SqCC	3	3	1	0
2010	Surgery	0	50	M	Mt	SqCC	2	3	0	0
2010	Surgery	0	66	M	Ut	SqCC	1	1	0	0
2010	Surgery	0	50	M	Mt	SqCC	2	2	1	0
2010	Surgery	0	63	M	Lt	SqCC	2	2	1	0
2010	Surgery	0	56	M	Lt	SqCC	2	3	0	0
2010	Surgery	0	58	F	Mt	SqCC	3	3	1	0
2010	Surgery	0	63	M	Lt	SqCC	3	3	1	0
2010	Surgery	0	70	M	Lt	SqCC	3	3	1	0
2010	Surgery	0	75	M	Mt	SqCC	1	1	0	0
2010	Surgery	0	50	M	Mt	SqCC	3	4	0	0
2010	Surgery	0	70	M	Lt	SqCC	3	3	1	0
2010	Surgery	0	63	M	Ut	SqCC	2	1	1	0
2010	Surgery	0	65	M	Mt	SqCC	3	3	1	0
2010	Surgery	0	68	M	Mt	SqCC	1	1	0	0
2010	Surgery	0	68	M	Lt	SqCC	3	3	1	0
2010	Surgery	0	69	M	Mt	SqCC	1	1	0	0
2010	Surgery	0	63	M	Mt	SqCC	3	3	1	0
2010	Surgery	0	61	F	Mt	SqCC	2	2	1	0
2010	Surgery	0	75	M	Lt	SqCC	2	3	0	0
2010	Surgery	0	52	M	Mt	SqCC	2	2	0	0
2010	Surgery	0	63	M	Mt	SqCC	2	1	1	0
2010	Surgery	0	52	M	Ut	SqCC	2	2	1	0
2010	Surgery	0	61	F	Ut	SqCC	2	1	1	0
2010	Surgery	0	54	F	Ce	SqCC	1	1	0	0
2010	Surgery	0	60	M	Lt	SqCC	1	1	0	0
2011	Surgery	0	72	M	Mt	SqCC	1	1	0	0
2011	Surgery	0	50	M	Mt	SqCC	2	2	0	0
2011	Surgery	0	56	F	Mt	SqCC	2	2	0	0
2011	Surgery	0	58	M	Ut	SqCC	1	1	0	0
2011	Surgery	0	67	M	Lt	SqCC	1	1	0	0
2011	Surgery	0	73	M	Ut	SqCC	3	3	1	0
2011	Surgery	0	73	M	Mt	SqCC	1	1	0	0
2011	Surgery	0	71	M	Ut	SqCC	2	3	0	0
2011	Surgery	0	59	M	Lt	SqCC	2	2	0	0
2011	Surgery	0	63	M	Mt	SqCC	1	1	0	0
2011	Surgery	0	71	M	Mt	SqCC	1	1	0	0
2011	Surgery	0	46	M	Lt	SqCC	1	1	0	0
2011	Surgery	0	83	F	Mt	SqCC	3	3	1	0
2011	Surgery	0	59	M	Ut	SqCC	2	3	0	0
2011	Surgery	0	66	M	Lt	SqCC	2	2	1	0
2011	Surgery	0	71	M	Lt	SqCC	2	2	0	0
2011	Surgery	0	56	M	Mt	SqCC	1	1	0	0
2011	Surgery	0	73	M	Mt	SqCC	3	3	1	0
2011	Surgery	0	51	M	Ut	SqCC	2	1	1	0
2011	Surgery	0	51	M	Lt	SqCC	2	1	1	0
2011	Surgery	0	71	M	Ce	SqCC	2	2	1	0
2011	Surgery	0	62	M	Lt	SqCC	2	3	0	0
2011	Surgery	0	68	M	Lt	SqCC	1	1	0	0
2011	Surgery	0	57	M	Mt	SqCC	1	1	0	0
2011	Surgery	0	73	F	Lt	SqCC	3	3	1	0
2011	Surgery	0	73	F	Mt	SqCC	3	3	1	0
2011	Surgery	0	70	M	Mt	SqCC	1	1	0	0
2011	Surgery	0	66	M	Ce	SqCC	2	2	0	0
2011	Surgery	0	63	M	Mt	SqCC	1	1	0	0
2011	Surgery	0	62	M	Mt	SqCC	1	1	0	0
2011	Surgery	0	63	M	Lt	SqCC	1	1	0	0
2011	Surgery	0	66	M	Lt	SqCC	1	1	0	0
2011	Surgery	0	68	M	Mt	SqCC	3	3	1	0
2011	Surgery	0	82	M	Ut	SqCC	3	3	1	0
2011	Surgery	0	76	M	Ce	SqCC	3	3	1	0
2011	Surgery	0	62	M	Mt	SqCC	2	2	1	0
2011	Surgery	0	86	M	Lt	SqCC	2	2	1	0
2011	Surgery	0	60	M	Mt	SqCC	1	1	0	0
2011	Surgery	0	74	F	Lt	SqCC	2	3	0	0
2012	Surgery	0	70	M	Mt	SqCC	1	1	0	0
2012	Surgery	0	70	F	Lt	SqCC	3	3	1	0
2012	Surgery	0	67	M	Lt	SqCC	2	2	1	0
2012	Surgery	0	70	M	Lt	SqCC	3	3	1	0
2012	Surgery	0	62	M	Lt	SqCC	1	1	0	0
2012	Surgery	0	53	M	Mt	SqCC	2	1	1	0
2012	Surgery	0	66	F	Lt	SqCC	3	3	1	0
2012	Surgery	0	66	M	Lt	SqCC	2	1	1	0
2012	Surgery	0	80	M	Lt	SqCC	2	1	1	0
2012	Surgery	0	68	M	Lt	SqCC	1	1	0	0
2012	Surgery	0	66	M	Mt	SqCC	3	3	1	0
2012	Surgery	0	73	M	Mt	SqCC	1	1	0	0
2012	Surgery	0	74	F	Lt	SqCC	1	1	0	0
2012	Surgery	0	67	M	Lt	SqCC	2	3	0	0
2012	Surgery	0	71	M	Ut	SqCC	1	1	0	0
2012	Surgery	0	61	M	Lt	SqCC	2	2	1	0
2012	Surgery	0	67	M	Lt	SqCC	3	4	1	0
2012	Surgery	0	72	M	Ut	SqCC	1	1	0	0
2012	Surgery	0	80	M	Mt	SqCC	2	2	1	0
2012	Surgery	0	60	M	Ut	SqCC	3	4	1	0
2012	Surgery	0	63	M	Ut	SqCC	2	1	1	0
2012	Surgery	0	53	M	Ut	SqCC	2	1	1	0
2012	Surgery	0	64	F	Ut	SqCC	3	3	1	0
2012	Surgery	0	62	F	Lt	SqCC	2	1	1	0
2012	Surgery	0	59	F	Ut	SqCC	2	2	1	0
2012	Surgery	0	60	M	Lt	SqCC	2	1	1	0
2012	Surgery	0	73	M	Mt	SqCC	1	1	0	0
2012	Surgery	0	79	F	Lt	SqCC	3	3	1	0
2012	Surgery	0	59	M	Mt	SqCC	3	3	1	0
2012	Surgery	0	81	M	Ut	SqCC	3	3	1	0
2012	Surgery	0	46	M	Lt	SqCC	2	1	1	0
2012	Surgery	0	71	M	Lt	SqCC	2	3	0	0
2012	Surgery	0	63	M	Mt	SqCC	3	4	1	0
2012	Surgery	0	74	M	Mt	SqCC	2	2	1	0
2012	Surgery	0	71	M	Lt	SqCC	1	1	0	0
2012	Surgery	0	63	M	Mt	SqCC	3	3	1	0
2012	Surgery	0	59	F	Mt	SqCC	2	3	0	0
2012	Surgery	0	66	M	Mt	SqCC	3	3	1	0
2012	Surgery	0	41	F	Ut	SqCC	2	3	0	0
2012	Surgery	0	69	M	Mt	SqCC	2	2	1	0
2012	Surgery	0	64	M	Mt	SqCC	2	2	1	0
2012	Surgery	0	63	M	Lt	SqCC	1	1	0	0
2013	Surgery	0	71	F	Lt	SqCC	2	2	1	0
2013	Surgery	0	56	M	Lt	SqCC	3	3	1	0
2013	Surgery	0	68	M	Ut	SqCC	3	3	1	0
2013	Surgery	0	55	M	Lt	SqCC	2	2	0	0
2013	Surgery	0	55	M	Mt	SqCC	1	1	0	0
2013	Surgery	0	79	F	Lt	SqCC	2	3	0	0
2013	Surgery	0	66	M	Lt	SqCC	3	3	1	0
2013	Surgery	0	68	F	Lt	SqCC	1	1	0	0
2013	Surgery	0	71	F	Lt	SqCC	2	2	1	0
2013	Surgery	0	80	F	Mt	SqCC	1	1	0	0
2013	Surgery	0	63	M	Lt	SqCC	2	2	0	0
2013	Surgery	0	68	M	Lt	SqCC	2	2	1	0
2013	Surgery	0	62	M	Ut	SqCC	2	2	1	0
2013	Surgery	0	75	M	Lt	SqCC	3	3	1	0
2013	Surgery	0	74	M	Mt	SqCC	3	3	1	0
2013	Surgery	0	82	M	Mt	SqCC	1	1	0	0
2013	Surgery	0	66	M	Lt	SqCC	3	4	1	0
2013	Surgery	0	70	M	Lt	SqCC	3	3	1	0
2013	Surgery	0	75	M	Lt	SqCC	3	3	1	0
2013	Surgery	0	71	M	Lt	SqCC	2	3	0	0
2013	Surgery	0	47	M	Lt	SqCC	3	3	1	0
2013	Surgery	0	62	M	Lt	SqCC	2	2	1	0
2013	Surgery	0	59	M	Lt	SqCC	3	3	1	0
2013	Surgery	0	64	M	Lt	SqCC	3	3	1	0
2013	Surgery	0	79	M	Mt	SqCC	2	1	1	0
2013	Surgery	0	67	F	Lt	SqCC	3	3	1	0
2013	Surgery	0	77	M	Mt	SqCC	1	1	0	0
2013	Surgery	0	76	M	Lt	SqCC	2	1	1	0
2013	Surgery	0	75	M	Mt	SqCC	3	3	1	0
2013	Surgery	0	64	M	Ut	SqCC	3	3	1	0
2013	Surgery	0	72	M	Ut	SqCC	2	2	1	0
2013	Surgery	0	71	M	Lt	SqCC	2	3	0	0
2013	Surgery	0	63	M	Mt	SqCC	4	3	1	1
2013	Surgery	0	66	M	Lt	SqCC	3	3	1	0
2013	Surgery	0	66	F	Lt	SqCC	3	3	1	0
2013	Surgery	0	63	M	Mt	SqCC	1	1	0	0
2013	Surgery	0	50	M	Lt	SqCC	1	1	0	0
2013	Surgery	0	73	M	Lt	SqCC	1	1	0	0
2013	Surgery	0	64	M	Mt	SqCC	2	1	1	0
2013	Surgery	0	54	M	Ut	SqCC	3	3	1	0
2013	Surgery	0	68	M	Lt	SqCC	3	3	1	0
2013	Surgery	0	70	M	Lt	SqCC	2	1	1	0
2013	Surgery	0	73	M	Mt	SqCC	3	3	1	0
2013	Surgery	0	74	M	Ut	SqCC	3	3	1	0
2013	Surgery	0	68	F	Mt	SqCC	3	3	1	0
2013	Surgery	0	76	F	Mt	SqCC	3	3	1	0
2013	Surgery	0	66	M	Lt	SqCC	1	1	0	0
2013	Surgery	0	70	M	Ut	SqCC	3	4	0	0
2013	Surgery	0	42	F	Mt	SqCC	1	1	0	0
2014	Surgery	0	69	M	Mt	SqCC	1	1	0	0
2014	Surgery	0	73	M	Mt	SqCC	2	2	1	0
2014	Surgery	0	59	M	Mt	SqCC	2	2	1	0
2014	Surgery	0	72	M	Mt	SqCC	3	3	1	0
2014	Surgery	0	80	M	Mt	SqCC	2	3	0	0
2014	Surgery	0	82	M	Mt	SqCC	2	3	0	0
2014	Surgery	0	79	M	Mt	SqCC	2	2	0	0
2014	Surgery	0	70	F	Ut	SqCC	1	1	0	0
2014	Surgery	0	57	M	Mt	SqCC	3	3	1	0
2014	Surgery	0	77	M	Ut	SqCC	1	1	0	0
2014	Surgery	0	39	F	Lt	SqCC	2	2	1	0
2014	Surgery	0	54	M	Lt	SqCC	2	3	0	0
2014	Surgery	0	58	M	Mt	SqCC	2	1	1	0
2014	Surgery	0	54	M	Lt	SqCC	3	3	1	0
2014	Surgery	0	63	M	Ce	SqCC	2	2	1	0
2014	Surgery	0	59	F	Mt	SqCC	3	3	1	0
2014	Surgery	0	85	M	Mt	SqCC	1	1	0	0
2014	Surgery	0	73	M	Ce	SqCC	1	1	0	0
2014	Surgery	0	71	F	Lt	SqCC	2	3	0	0
2014	Surgery	0	74	M	Lt	SqCC	2	2	0	0
2014	Surgery	0	65	M	Ut	SqCC	2	2	0	0
2014	Surgery	0	66	M	Mt	SqCC	1	1	0	0
2014	Surgery	0	92	F	Mt	SqCC	3	3	1	0
2014	Surgery	0	58	M	Mt	SqCC	1	1	0	0
2014	Surgery	0	71	M	Mt	SqCC	2	1	1	0
2014	Surgery	0	63	M	Ce	SqCC	3	3	1	0
2014	Surgery	0	74	M	Lt	SqCC	3	3	1	0
2014	Surgery	0	76	M	Mt	SqCC	2	3	0	0
2014	Surgery	0	65	M	Ut	SqCC	1	1	0	0
2014	Surgery	0	52	M	Mt	SqCC	3	3	1	0
2014	Surgery	0	65	M	Mt	SqCC	2	2	0	0
2014	Surgery	0	85	M	Mt	SqCC	3	3	1	0
2014	Surgery	0	55	M	Mt	SqCC	2	3	0	0
2014	Surgery	0	68	M	Mt	SqCC	1	1	0	0
2014	Surgery	0	60	M	Lt	SqCC	3	3	1	0
2014	Surgery	0	56	M	Mt	SqCC	1	1	0	0
2014	Surgery	0	62	M	Mt	SqCC	2	3	0	0
2014	Surgery	0	70	F	Ut	SqCC	2	3	0	0
2014	Surgery	0	73	M	Mt	SqCC	1	1	0	0
2014	Surgery	0	61	M	Ut	SqCC	1	1	0	0
2014	CRT	1	67	M	Mt	SqCC	4	2	1	1
2014	CRT	1	53	M	Mt	SqCC	3	4	1	0
2014	CRT	1	61	M	Lt	SqCC	4	3	1	1
2014	CRT	1	44	M	Lt	SqCC	3	3	1	0
2014	CRT	1	48	M	Mt	SqCC	1	1	0	0
2014	CRT	1	74	M	Ut	SqCC	4	3	1	1
2014	CRT	1	59	F	Mt	SqCC	2	3	0	0
2014	CRT	1	77	M	Lt	SqCC	3	3	1	0
2014	CRT	1	65	F	Mt	SqCC	4	4	1	1
2014	CRT	1	63	M	Mt	SqCC	3	4	1	0
2014	CRT	1	75	M	Mt	SqCC	1	1	0	0
2014	CRT	1	71	M	Lt	SqCC	3	4	1	0
2014	CRT	1	48	F	Ce	SqCC	2	2	1	0
2014	CRT	1	61	M	Mt	SqCC	3	4	1	0
2014	CRT	1	68	M	Mt	SqCC	1	1	0	0
2014	CRT	1	63	F	Mt	SqCC	3	4	1	0
2014	CRT	1	66	F	Mt	SqCC	1	1	0	0
2014	CRT	1	64	M	Ut	SqCC	2	2	1	0
2013	CRT	1	67	M	Lt	SqCC	1	1	0	0
2013	CRT	1	64	M	Lt	SqCC	3	2	1	0
2013	CRT	1	51	M	Lt	SqCC	2	3	1	0
2013	CRT	1	67	M	Lt	SqCC	3	4	1	0
2013	CRT	1	71	M	Ut	SqCC	4	3	1	1
2013	CRT	1	61	F	Lt	SqCC	2	2	1	0
2013	CRT	1	66	M	Mt	SqCC	3	4	1	0
2013	CRT	1	52	F	Mt	SqCC	3	4	1	0
2013	CRT	1	73	M	Mt	SqCC	1	1	0	0
2013	CRT	1	69	M	Mt	SqCC	3	4	1	0
2013	CRT	1	83	M	Ce	SqCC	3	3	1	0
2013	CRT	1	82	F	Mt	SqCC	1	1	0	0
2013	CRT	1	83	M	Mt	SqCC	2	3	0	0
2013	CRT	1	66	M	Mt	SqCC	3	4	1	0
2013	CRT	1	79	M	Ut	SqCC	1	1	0	0
2013	CRT	1	44	F	Mt	SqCC	3	4	1	0
2013	CRT	1	65	F	Lt	SqCC	3	3	1	0
2013	CRT	1	57	M	Mt	SqCC	3	3	1	0
2013	CRT	1	69	M	Ut	SqCC	3	4	1	0
2013	CRT	1	51	M	Lt	SqCC	3	3	1	0
2013	CRT	1	75	M	Ut	SqCC	2	3	0	0
2013	CRT	1	66	M	Ut	SqCC	3	4	1	0
2013	CRT	1	65	M	Lt	SqCC	3	3	1	0
2013	CRT	1	71	M	Mt	SqCC	1	2	0	0
2013	CRT	1	80	M	Ut	SqCC	1	1	0	0
2012	CRT	1	60	M	Ut	SqCC	3	4	1	0
2012	CRT	1	84	M	Lt	SqCC	2	3	0	0
2012	CRT	1	70	F	Mt	SqCC	3	4	0	0
2012	CRT	1	79	M	Lt	SqCC	3	4	0	0
2012	CRT	1	73	F	Ut	SqCC	2	3	0	0
2012	CRT	1	63	M	Mt	SqCC	3	4	1	0
2012	CRT	1	65	M	Mt	SqCC	3	4	1	0
2012	CRT	1	82	M	Mt	SqCC	1	2	0	0
2012	CRT	1	69	M	Mt	SqCC	2	2	1	0
2012	CRT	1	64	F	Mt	SqCC	3	4	1	0
2012	CRT	1	51	M	Ut	SqCC	3	4	1	0
2012	CRT	1	68	M	Mt	SqCC	3	4	1	0
2012	CRT	1	63	M	Lt	SqCC	1	2	0	0
2012	CRT	1	53	M	Lt	SqCC	3	1	1	0
2012	CRT	1	62	M	Mt	SqCC	3	4	1	0
2012	CRT	1	75	M	Lt	SqCC	4	3	1	1
2012	CRT	1	69	M	Mt	SqCC	3	4	1	0
2012	CRT	1	62	M	Mt	SqCC	3	3	1	0
2011	CRT	1	81	M	Ut	SqCC	3	3	1	0
2011	CRT	1	48	F	Ut	SqCC	4	3	1	1
2011	CRT	1	75	M	Lt	SqCC	4	4	1	0
2011	CRT	1	63	M	Lt	SqCC	1	1	0	0
2011	CRT	1	70	M	Lt	SqCC	2	3	0	0
2011	CRT	1	81	M	Ce	SqCC	4	2	1	0
2011	CRT	1	69	M	Ce	SqCC	4	2	0	1
2011	CRT	1	77	F	Mt	SqCC	4	3	1	1
2011	CRT	1	76	M	Mt	SqCC	1	1	0	0
2011	CRT	1	78	F	Mt	SqCC	1	1	0	0
2011	CRT	1	83	M	Ut	SqCC	3	4	1	0
2011	CRT	1	78	M	Lt	SqCC	1	1	0	0
2011	CRT	1	62	F	Mt	SqCC	3	4	0	0
2011	CRT	1	60	F	Mt	SqCC	3	4	1	1
2011	CRT	1	56	M	Ce	SqCC	4	4	1	1
2011	CRT	1	64	F	Mt	SqCC	2	3	0	0
2011	CRT	1	73	M	Ut	SqCC	2	1	1	0
2011	CRT	1	77	M	Ut	SqCC	3	3	1	0
2011	CRT	1	75	M	Lt	SqCC	3	4	1	0
2011	CRT	1	68	M	Mt	SqCC	3	3	1	0
2011	CRT	1	69	M	Mt	SqCC	3	4	1	0
2011	CRT	1	55	M	Ut	SqCC	3	3	1	1
2011	CRT	1	74	M	Mt	SqCC	3	3	1	0
2011	CRT	1	71	M	Mt	SqCC	4	3	1	1
2011	CRT	1	53	M	Ut	SqCC	4	4	1	1
2011	CRT	1	84	F	Mt	SqCC	3	2	1	0
2010	CRT	1	62	M	Mt	SqCC	3	4	0	0
2010	CRT	1	64	M	Lt	SqCC	1	1	0	0
2010	CRT	1	73	M	Mt	SqCC	2	3	0	0
2010	CRT	1	72	M	Lt	SqCC	2	1	1	0
2010	CRT	1	47	M	Mt	SqCC	4	4	1	1
2010	CRT	1	56	M	Mt	SqCC	3	4	1	0
2010	CRT	1	75	M	Mt	SqCC	3	1	1	0
2010	CRT	1	73	M	Lt	SqCC	3	3	1	0
2010	CRT	1	70	F	Lt	SqCC	4	3	1	1
2010	CRT	1	60	M	Mt	SqCC	3	4	1	0
2010	CRT	1	50	M	Lt	SqCC	3	4	1	0
2010	CRT	1	63	M	Mt	SqCC	3	4	1	0
2010	CRT	1	78	M	Mt	SqCC	3	3	1	0
2010	CRT	1	61	M	Ut	SqCC	4	3	1	1
2010	CRT	1	54	M	Ut	SqCC	4	4	1	1
2010	CRT	1	49	M	Mt	SqCC	3	4	1	0
2010	CRT	1	55	M	Mt	SqCC	4	3	1	1
2010	CRT	1	68	M	Lt	SqCC	1	2	0	0
2010	CRT	1	60	M	Mt	SqCC	1	1	0	0
2009	CRT	1	53	F	Mt	SqCC	2	3	0	0
2009	CRT	1	48	M	Lt	SqCC	4	3	1	1
2009	CRT	1	57	M	Lt	SqCC	1	1	0	0
2009	CRT	1	86	M	Mt	SqCC	1	1	0	0
2009	CRT	1	81	M	Mt	SqCC	1	1	0	0
2009	CRT	1	56	M	Mt	SqCC	4	4	1	1
2009	CRT	1	75	M	Mt	SqCC	2	3	0	0
2009	CRT	1	79	M	Lt	SqCC	1	1	0	0
2009	CRT	1	69	M	Mt	SqCC	4	2	1	1
2009	CRT	1	68	M	Ce	SqCC	1	1	0	0
2009	CRT	1	61	M	Ut	SqCC	3	4	1	0
2009	CRT	1	79	F	Lt	SqCC	4	4	1	1
2009	CRT	1	62	M	Lt	SqCC	1	1	0	0
2009	CRT	1	67	M	Mt	SqCC	1	1	0	0
2009	CRT	1	69	F	Mt	SqCC	4	3	1	1
2009	CRT	1	67	M	Mt	SqCC	4	3	1	1
2009	CRT	1	74	M	Mt	SqCC	3	3	1	0
2009	CRT	1	78	M	Ut	SqCC	1	1	0	0
2009	CRT	1	76	M	Lt	SqCC	3	3	1	0
2009	CRT	1	69	M	Ut	SqCC	1	1	0	0
2009	CRT	1	79	M	Mt	SqCC	3	2	1	0
2009	CRT	1	70	M	Lt	SqCC	2	1	1	0
2009	CRT	1	73	M	Ut	SqCC	4	3	1	1
2009	CRT	1	66	M	Lt	SqCC	2	3	0	0
2009	CRT	1	85	M	Mt	SqCC	2	3	0	0
2009	CRT	1	54	M	Lt	SqCC	4	3	1	1
2008	CRT	1	65	M	Mt	SqCC	3	3	1	0
2008	CRT	1	60	M	Mt	SqCC	1	1	0	0
2008	CRT	1	68	M	Lt	SqCC	2	2	1	0
2008	CRT	1	63	M	Mt	SqCC	3	3	1	0
2008	CRT	1	70	F	Lt	SqCC	4	3	1	1
2008	CRT	1	70	F	Ut	SqCC	4	2	1	1
2008	CRT	1	61	M	Mt	SqCC	4	3	1	1
2008	CRT	1	68	M	Mt	SqCC	3	3	1	0
2008	CRT	1	55	M	Mt	SqCC	4	4	1	1
2008	CRT	1	73	M	Lt	SqCC	4	3	1	1
2008	CRT	1	62	M	Lt	SqCC	1	1	0	0
2008	CRT	1	60	M	Mt	SqCC	2	2	0	0
2008	CRT	1	65	M	Lt	SqCC	4	2	1	1
2008	CRT	1	82	F	Lt	SqCC	3	3	1	0
2008	CRT	1	67	M	Mt	SqCC	1	1	0	0
2008	CRT	1	61	F	Lt	SqCC	3	3	1	0
2008	CRT	1	70	M	Mt	SqCC	3	4	1	0
2008	CRT	1	67	M	Lt	SqCC	2	3	1	1
2008	CRT	1	64	M	Ut	SqCC	1	1	0	0
2008	CRT	1	73	M	Mt	SqCC	1	1	0	0
2008	CRT	1	55	M	Ut	SqCC	4	4	1	1
2008	CRT	1	68	M	Lt	SqCC	2	2	0	0
2008	CRT	1	62	M	Mt	SqCC	1	1	0	0
2008	CRT	1	78	M	Mt	SqCC	4	4	1	1
2008	CRT	1	73	M	Ut	SqCC	2	1	1	0
2008	CRT	1	80	M	Lt	SqCC	3	3	1	0
2008	CRT	1	79	F	Ut	SqCC	4	4	1	1
2008	CRT	1	72	M	Ut	SqCC	3	3	1	0
2008	CRT	1	85	M	Lt	SqCC	2	2	0	0
2007	CRT	1	67	M	Ut	SqCC	2	2	0	0
2007	CRT	1	73	M	Lt	SqCC	4	3	1	1
2007	CRT	1	64	M	Ut	SqCC	4	1	0	1
2007	CRT	1	81	M	Mt	SqCC	2	1	1	0
2007	CRT	1	78	M	Lt	SqCC	3	3	1	0
2007	CRT	1	65	M	Lt	SqCC	2	2	0	0
2007	CRT	1	75	M	Mt	SqCC	4	3	1	1
2007	CRT	1	62	M	Ce	SqCC	3	3	1	0
2007	CRT	1	60	M	Mt	SqCC	4	4	1	1
2007	CRT	1	75	M	Ce	SqCC	3	4	1	0
2007	CRT	1	78	M	Ut	SqCC	1	1	0	0
2007	CRT	1	62	M	Mt	SqCC	2	1	1	0
2007	CRT	1	76	M	Lt	SqCC	3	3	1	0
2007	CRT	1	58	M	Ce	SqCC	3	3	1	0
2007	CRT	1	78	M	Mt	SqCC	2	2	0	0
2007	CRT	1	65	M	Lt	SqCC	2	2	1	0
2007	CRT	1	59	M	Mt	SqCC	4	4	1	1
2007	CRT	1	58	M	Mt	SqCC	4	4	1	1
2007	CRT	1	68	M	Mt	SqCC	2	1	1	0
2006	CRT	1	80	M	Mt	SqCC	3	3	1	0
2006	CRT	1	80	M	Lt	SqCC	2	2	0	0
2006	CRT	1	83	M	Ut	SqCC	2	3	0	0
2006	CRT	1	77	M	Mt	SqCC	2	3	0	0
2006	CRT	1	83	M	Mt	SqCC	3	3	1	0
2006	CRT	1	80	M	Mt	SqCC	3	3	1	0
2006	CRT	1	66	M	Lt	SqCC	2	2	1	0
2006	CRT	1	74	M	Lt	SqCC	4	3	1	1
2006	CRT	1	57	M	Lt	SqCC	4	3	1	1
2006	CRT	1	70	M	Mt	SqCC	4	3	1	1
2006	CRT	1	48	F	Mt	SqCC	3	3	1	0
2006	CRT	1	78	M	Ut	SqCC	2	2	1	0
2005	CRT	1	78	M	Mt	SqCC	3	3	1	0
2005	CRT	1	72	M	Lt	SqCC	3	3	1	0
2005	CRT	1	68	M	Mt	SqCC	4	1	1	1
2005	CRT	1	63	M	Mt	SqCC	4	3	1	1
2005	CRT	1	46	M	Lt	SqCC	4	3	1	1
2005	CRT	1	56	M	Mt	SqCC	4	3	0	1
2005	CRT	1	62	M	Lt	SqCC	4	3	1	1
2005	CRT	1	72	M	Lt	SqCC	2	2	0	0
2005	CRT	1	65	M	Mt	SqCC	4	4	1	1
2005	CRT	1	67	M	Mt	SqCC	4	4	1	1
2004	CRT	1	58	M	Mt	SqCC	4	4	0	1
2004	CRT	1	67	M	Lt	SqCC	3	3	1	0
2004	CRT	1	79	M	Lt	SqCC	3	3	1	0
2004	CRT	1	58	M	Lt	SqCC	3	3	1	0
2004	CRT	1	53	M	Ut	SqCC	4	4	1	1
2004	CRT	1	57	M	Ce	SqCC	2	2	1	0
2004	CRT	1	60	M	Ut	SqCC	3	4	1	0
2004	CRT	1	68	M	Mt	SqCC	3	4	1	0
2004	CRT	1	69	M	Ut	SqCC	4	4	1	1
2004	CRT	1	60	M	Mt	SqCC	3	4	1	0
2004	CRT	1	65	M	Mt	SqCC	1	1	0	0
2004	CRT	1	74	M	Lt	SqCC	4	4	1	1
2003	CRT	1	76	M	Mt	SqCC	1	1	0	0
2003	CRT	1	61	M	Ut	SqCC	2	3	0	0
2003	CRT	1	74	M	Mt	SqCC	1	1	0	0
2003	CRT	1	74	M	Lt	SqCC	3	4	1	0
2003	CRT	1	60	M	Mt	SqCC	1	1	0	0
2003	CRT	1	62	M	Mt	SqCC	1	1	0	0
2003	CRT	1	70	M	Ut	SqCC	3	3	1	0
2002	CRT	1	63	M	Lt	SqCC	4	4	1	1
2002	CRT	1	61	F	Lt	SqCC	2	2	0	0
2002	CRT	1	63	M	Lt	SqCC	3	3	1	0
2002	CRT	1	63	M	Lt	SqCC	4	3	0	1
2002	CRT	1	64	M	Lt	SqCC	3	4	0	0
2002	CRT	1	60	M	Mt	SqCC	4	2	0	1
2002	CRT	1	61	M	Mt	SqCC	1	1	0	0
2002	CRT	1	54	M	Ut	SqCC	1	1	0	0
2001	CRT	1	57	M	Mt	SqCC	4	3	1	1
2001	CRT	1	64	M	Lt	SqCC	2	3	0	0
2001	CRT	1	68	F	Lt	SqCC	2	3	0	0
2001	CRT	1	59	F	Mt	SqCC	2	2	0	0
2001	CRT	1	60	M	Lt	SqCC	3	4	1	0
2001	CRT	1	64	M	Mt	SqCC	2	2	0	0
2000	CRT	1	54	F	Lt	SqCC	3	4	0	0
2000	CRT	1	54	F	Mt	SqCC	1	1	0	0
2000	CRT	1	64	M	Lt	SqCC	2	3	0	0
1998	CRT	1	57	M	Lt	SqCC	4	3	1	1
2014	CRT	1	59	F	Mt	SqCC	3	4	0	0
2002	CRT	1	69.2192	M	Ut	SqCC	3	4	0	0
2011	CRT	1	56	M	Ut	SqCC	4	3	1	1
2011	CRT	1	66	M	Ut	SqCC	4	4	1	1
