# Supplementary material for: Survival comparison between radical surgery and definitive chemoradiation in 267 esophageal squamous cell carcinomas in a single institution: A propensity-matched study
Source: PLoS One. 2017 May 9;12(5):e0177133. doi: 10.1371/journal.pone.0177133 (PMC5423615; doi:10.1371/journal.pone.0177133)
Supplement: S3 Table — (XLSX) [file pone.0177133.s003.xlsx]

## Sheet: S3 Table
Year	Year-HL	Treatment	Age (yr)	Age-HL	Sex	Tumor site	Tumor site	Histology	Clinical stage	Clinical stage	cT-stage	cT-HL	cN-stage	cM-stage
2000	Old	CRT	54	Low	F	Mt	High	SqCC	1	Low	1	Low	0	0
2000	Old	CRT	64	Low	M	Lt	Low	SqCC	2	Low	3	High	0	0
2001	Old	CRT	59	Low	F	Mt	High	SqCC	2	Low	2	Low	0	0
2001	Old	CRT	64	Low	M	Mt	High	SqCC	2	Low	2	Low	0	0
2001	Old	CRT	64	Low	M	Lt	Low	SqCC	2	Low	3	High	0	0
2001	Old	CRT	68	High	F	Lt	Low	SqCC	2	Low	3	High	0	0
2002	Old	CRT	54	Low	M	Ut	High	SqCC	1	Low	1	Low	0	0
2002	Old	CRT	61	Low	M	Mt	High	SqCC	1	Low	1	Low	0	0
2002	Old	CRT	61	Low	F	Lt	Low	SqCC	2	Low	2	Low	0	0
2002	Old	CRT	63	Low	M	Lt	Low	SqCC	3	High	3	High	1	0
2003	Old	CRT	60	Low	M	Mt	High	SqCC	1	Low	1	Low	0	0
2003	Old	CRT	61	Low	M	Ut	High	SqCC	2	Low	3	High	0	0
2003	Old	CRT	62	Low	M	Mt	High	SqCC	1	Low	1	Low	0	0
2003	Old	CRT	70	High	M	Ut	High	SqCC	3	High	3	High	1	0
2003	Old	CRT	74	High	M	Mt	High	SqCC	1	Low	1	Low	0	0
2003	Old	CRT	76	High	M	Mt	High	SqCC	1	Low	1	Low	0	0
2004	Old	CRT	57	Low	M	Ce	High	SqCC	2	Low	2	Low	1	0
2004	Old	CRT	58	Low	M	Lt	Low	SqCC	3	High	3	High	1	0
2004	Old	CRT	65	Low	M	Mt	High	SqCC	1	Low	1	Low	0	0
2004	Old	CRT	67	High	M	Lt	Low	SqCC	3	High	3	High	1	0
2004	Old	CRT	79	High	M	Lt	Low	SqCC	3	High	3	High	1	0
2005	Old	CRT	72	High	M	Lt	Low	SqCC	2	Low	2	Low	0	0
2005	Old	CRT	72	High	M	Lt	Low	SqCC	3	High	3	High	1	0
2005	Old	CRT	78	High	M	Mt	High	SqCC	3	High	3	High	1	0
2006	Old	CRT	48	Low	F	Mt	High	SqCC	3	High	3	High	1	0
2006	Old	CRT	66	Low	M	Lt	Low	SqCC	2	Low	2	Low	1	0
2006	Old	CRT	77	High	M	Mt	High	SqCC	2	Low	3	High	0	0
2006	Old	CRT	78	High	M	Ut	High	SqCC	2	Low	2	Low	1	0
2006	Old	CRT	80	High	M	Lt	Low	SqCC	2	Low	2	Low	0	0
2006	Old	CRT	80	High	M	Mt	High	SqCC	3	High	3	High	1	0
2006	Old	CRT	80	High	M	Mt	High	SqCC	3	High	3	High	1	0
2006	Old	CRT	83	High	M	Ut	High	SqCC	2	Low	3	High	0	0
2006	Old	CRT	83	High	M	Mt	High	SqCC	3	High	3	High	1	0
2007	Old	CRT	58	Low	M	Ce	High	SqCC	3	High	3	High	1	0
2007	Old	CRT	62	Low	M	Mt	High	SqCC	2	Low	1	Low	1	0
2007	Old	CRT	62	Low	M	Ce	High	SqCC	3	High	3	High	1	0
2007	Old	CRT	65	Low	M	Lt	Low	SqCC	2	Low	2	Low	0	0
2007	Old	CRT	65	Low	M	Lt	Low	SqCC	2	Low	2	Low	1	0
2007	Old	CRT	67	High	M	Ut	High	SqCC	2	Low	2	Low	0	0
2007	Old	CRT	68	High	M	Mt	High	SqCC	2	Low	1	Low	1	0
2007	Old	CRT	76	High	M	Lt	Low	SqCC	3	High	3	High	1	0
2007	Old	CRT	78	High	M	Ut	High	SqCC	1	Low	1	Low	0	0
2007	Old	CRT	78	High	M	Mt	High	SqCC	2	Low	2	Low	0	0
2007	Old	CRT	78	High	M	Lt	Low	SqCC	3	High	3	High	1	0
2007	Old	CRT	81	High	M	Mt	High	SqCC	2	Low	1	Low	1	0
2008	Old	CRT	60	Low	M	Mt	High	SqCC	1	Low	1	Low	0	0
2008	Old	CRT	60	Low	M	Mt	High	SqCC	2	Low	2	Low	0	0
2008	Old	CRT	61	Low	F	Lt	Low	SqCC	3	High	3	High	1	0
2008	Old	CRT	62	Low	M	Lt	Low	SqCC	1	Low	1	Low	0	0
2008	Old	CRT	62	Low	M	Mt	High	SqCC	1	Low	1	Low	0	0
2008	Old	CRT	63	Low	M	Mt	High	SqCC	3	High	3	High	1	0
2008	Old	CRT	64	Low	M	Ut	High	SqCC	1	Low	1	Low	0	0
2008	Old	CRT	65	Low	M	Mt	High	SqCC	3	High	3	High	1	0
2008	Old	CRT	67	High	M	Mt	High	SqCC	1	Low	1	Low	0	0
2008	Old	CRT	67	High	M	Lt	Low	SqCC	2	Low	3	High	1	1
2008	Old	CRT	68	High	M	Lt	Low	SqCC	2	Low	2	Low	1	0
2008	Old	CRT	68	High	M	Lt	Low	SqCC	2	Low	2	Low	0	0
2008	Old	CRT	68	High	M	Mt	High	SqCC	3	High	3	High	1	0
2008	Old	CRT	72	High	M	Ut	High	SqCC	3	High	3	High	1	0
2008	Old	CRT	73	High	M	Mt	High	SqCC	1	Low	1	Low	0	0
2008	Old	CRT	73	High	M	Ut	High	SqCC	2	Low	1	Low	1	0
2008	Old	CRT	80	High	M	Lt	Low	SqCC	3	High	3	High	1	0
2008	Old	CRT	82	High	F	Lt	Low	SqCC	3	High	3	High	1	0
2008	Old	CRT	85	High	M	Lt	Low	SqCC	2	Low	2	Low	0	0
2009	Old	CRT	53	Low	F	Mt	High	SqCC	2	Low	3	High	0	0
2009	Old	CRT	57	Low	M	Lt	Low	SqCC	1	Low	1	Low	0	0
2009	Old	CRT	62	Low	M	Lt	Low	SqCC	1	Low	1	Low	0	0
2009	Old	CRT	66	Low	M	Lt	Low	SqCC	2	Low	3	High	0	0
2009	Old	CRT	67	High	M	Mt	High	SqCC	1	Low	1	Low	0	0
2009	Old	CRT	68	High	M	Ce	High	SqCC	1	Low	1	Low	0	0
2009	Old	CRT	69	High	M	Ut	High	SqCC	1	Low	1	Low	0	0
2009	Old	CRT	70	High	M	Lt	Low	SqCC	2	Low	1	Low	1	0
2009	Old	CRT	74	High	M	Mt	High	SqCC	3	High	3	High	1	0
2009	Old	CRT	75	High	M	Mt	High	SqCC	2	Low	3	High	0	0
2009	Old	CRT	76	High	M	Lt	Low	SqCC	3	High	3	High	1	0
2009	Old	CRT	78	High	M	Ut	High	SqCC	1	Low	1	Low	0	0
2009	Old	CRT	79	High	M	Lt	Low	SqCC	1	Low	1	Low	0	0
2009	Old	CRT	79	High	M	Mt	High	SqCC	3	High	2	Low	1	0
2009	Old	CRT	81	High	M	Mt	High	SqCC	1	Low	1	Low	0	0
2009	Old	CRT	85	High	M	Mt	High	SqCC	2	Low	3	High	0	0
2009	Old	CRT	86	High	M	Mt	High	SqCC	1	Low	1	Low	0	0
2010	Old	CRT	60	Low	M	Mt	High	SqCC	1	Low	1	Low	0	0
2010	Old	CRT	64	Low	M	Lt	Low	SqCC	1	Low	1	Low	0	0
2010	Old	CRT	68	High	M	Lt	Low	SqCC	1	Low	2	Low	0	0
2010	Old	CRT	72	High	M	Lt	Low	SqCC	2	Low	1	Low	1	0
2010	Old	CRT	73	High	M	Mt	High	SqCC	2	Low	3	High	0	0
2010	Old	CRT	73	High	M	Lt	Low	SqCC	3	High	3	High	1	0
2010	Old	CRT	75	High	M	Mt	High	SqCC	3	High	1	Low	1	0
2010	Old	CRT	78	High	M	Mt	High	SqCC	3	High	3	High	1	0
2011	New	CRT	55	Low	M	Ut	High	SqCC	3	High	3	High	1	1
2011	New	CRT	63	Low	M	Lt	Low	SqCC	1	Low	1	Low	0	0
2011	New	CRT	64	Low	F	Mt	High	SqCC	2	Low	3	High	0	0
2011	New	CRT	68	High	M	Mt	High	SqCC	3	High	3	High	1	0
2011	New	CRT	70	High	M	Lt	Low	SqCC	2	Low	3	High	0	0
2011	New	CRT	73	High	M	Ut	High	SqCC	2	Low	1	Low	1	0
2011	New	CRT	74	High	M	Mt	High	SqCC	3	High	3	High	1	0
2011	New	CRT	76	High	M	Mt	High	SqCC	1	Low	1	Low	0	0
2011	New	CRT	77	High	M	Ut	High	SqCC	3	High	3	High	1	0
2011	New	CRT	78	High	F	Mt	High	SqCC	1	Low	1	Low	0	0
2011	New	CRT	78	High	M	Lt	Low	SqCC	1	Low	1	Low	0	0
2011	New	CRT	81	High	M	Ut	High	SqCC	3	High	3	High	1	0
2011	New	CRT	84	High	F	Mt	High	SqCC	3	High	2	Low	1	0
2012	New	CRT	53	Low	M	Lt	Low	SqCC	3	High	1	Low	1	0
2012	New	CRT	62	Low	M	Mt	High	SqCC	3	High	3	High	1	0
2012	New	CRT	63	Low	M	Lt	Low	SqCC	1	Low	2	Low	0	0
2012	New	CRT	69	High	M	Mt	High	SqCC	2	Low	2	Low	1	0
2012	New	CRT	73	High	F	Ut	High	SqCC	2	Low	3	High	0	0
2012	New	CRT	82	High	M	Mt	High	SqCC	1	Low	2	Low	0	0
2012	New	CRT	84	High	M	Lt	Low	SqCC	2	Low	3	High	0	0
2013	New	CRT	51	Low	M	Lt	Low	SqCC	2	Low	3	High	1	0
2013	New	CRT	51	Low	M	Lt	Low	SqCC	3	High	3	High	1	0
2013	New	CRT	57	Low	M	Mt	High	SqCC	3	High	3	High	1	0
2013	New	CRT	61	Low	F	Lt	Low	SqCC	2	Low	2	Low	1	0
2013	New	CRT	64	Low	M	Lt	Low	SqCC	3	High	2	Low	1	0
2013	New	CRT	65	Low	F	Lt	Low	SqCC	3	High	3	High	1	0
2013	New	CRT	65	Low	M	Lt	Low	SqCC	3	High	3	High	1	0
2013	New	CRT	67	High	M	Lt	Low	SqCC	1	Low	1	Low	0	0
2013	New	CRT	71	High	M	Mt	High	SqCC	1	Low	2	Low	0	0
2013	New	CRT	73	High	M	Mt	High	SqCC	1	Low	1	Low	0	0
2013	New	CRT	75	High	M	Ut	High	SqCC	2	Low	3	High	0	0
2013	New	CRT	79	High	M	Ut	High	SqCC	1	Low	1	Low	0	0
2013	New	CRT	80	High	M	Ut	High	SqCC	1	Low	1	Low	0	0
2013	New	CRT	82	High	F	Mt	High	SqCC	1	Low	1	Low	0	0
2013	New	CRT	83	High	M	Mt	High	SqCC	2	Low	3	High	0	0
2013	New	CRT	83	High	M	Ce	High	SqCC	3	High	3	High	1	0
2014	New	CRT	64	Low	M	Ut	High	SqCC	2	Low	2	Low	1	0
2014	New	CRT	66	Low	F	Mt	High	SqCC	1	Low	1	Low	0	0
2014	New	CRT	68	High	M	Mt	High	SqCC	1	Low	1	Low	0	0
2014-07-15	New	CRT	75	High	M	Mt	High	SqCC	1	Low	1	Low	0	0
2014-08-14	New	CRT	48	Low	F	Ce	High	SqCC	2	Low	2	Low	1	0
2014-09-16	New	CRT	59	Low	F	Mt	High	SqCC	2	Low	3	High	0	0
2014-09-18	New	CRT	77	High	M	Lt	Low	SqCC	3	High	3	High	1	0
2014-11-17	New	CRT	44	Low	M	Lt	Low	SqCC	3	High	3	High	1	0
2014-11-20	New	CRT	48	Low	M	Mt	High	SqCC	1	Low	1	Low	0	0
