# Supplementary material for: Survival comparison between radical surgery and definitive chemoradiation in 267 esophageal squamous cell carcinomas in a single institution: A propensity-matched study
Source: PLoS One. 2017 May 9;12(5):e0177133. doi: 10.1371/journal.pone.0177133 (PMC5423615; doi:10.1371/journal.pone.0177133)
Supplement: S5 Table — (XLSX) [file pone.0177133.s005.xlsx]

## Sheet: S5 Table
No	OS	Osmo	OS01	Clinical.stage	PFS-censor	PFS-Mo	PFS01	Year	Year.HL	Treatment	Tx	Age..yr.	Age.HL	Sex	Tumor.site	Tumor.site.1	Histology	Clinical.stage	Clinical.stage.1	cT.stage	cT.HL	cN.stage	cM.stage	PS	pairmatch
1	168.8	168.8	0	1	0	168.8	0	2000	Old	CRT	1	54	Low	F	Mt	High	SqCC	1	Low	1	Low	0	0	0.332091	1
2	7.8	7.8	1	2	1	0	1	2000	Old	CRT	1	64	Low	M	Lt	Low	SqCC	2	Low	3	High	0	0	0.204759	39
6	15.1333	15.1333	1	2	1	12.4333	1	2001	Old	CRT	1	59	Low	F	Mt	High	SqCC	2	Low	2	Low	0	0	0.332091	118
7	10.3	10.3	1	2	1	58.1333	1	2001	Old	CRT	1	64	Low	M	Mt	High	SqCC	2	Low	2	Low	0	0	0.332091	123
8	32.8667	32.8667	1	2	1	18.1	1	2001	Old	CRT	1	64	Low	M	Lt	Low	SqCC	2	Low	3	High	0	0	0.204759	127
9	171.2	171.2	0	2	0	169.4	0	2001	Old	CRT	1	68	High	F	Lt	Low	SqCC	2	Low	3	High	0	0	0.318988	129
13	87.8333	87.8333	1	1	1	87.8333	0	2002	Old	CRT	1	54	Low	M	Ut	High	SqCC	1	Low	1	Low	0	0	0.332091	16
23	164.467	164.467	0	1	0	162.667	0	2002	Old	CRT	1	61	Low	M	Mt	High	SqCC	1	Low	1	Low	0	0	0.332091	52
24	91.6667	91.6667	0	2	0	24.8	1	2002	Old	CRT	1	61	Low	F	Lt	Low	SqCC	2	Low	2	Low	0	0	0.283512	55
25	13.2333	13.2333	1	3	1	0	1	2002	Old	CRT	1	63	Low	M	Lt	Low	SqCC	3	High	3	High	1	0	0.230598	57
32	57.2	57.2	1	1	1	57.2	0	2003	Old	CRT	1	60	Low	M	Mt	High	SqCC	1	Low	1	Low	0	0	0.332091	71
33	25.2667	25.2667	1	2	1	13.7667	1	2003	Old	CRT	1	61	Low	M	Ut	High	SqCC	2	Low	3	High	0	0	0.244448	78
34	20.1333	20.1333	1	1	1	20.1333	0	2003	Old	CRT	1	62	Low	M	Mt	High	SqCC	1	Low	1	Low	0	0	0.332091	81
41	11.7	11.7	1	3	1	4.7	1	2003	Old	CRT	1	70	High	M	Ut	High	SqCC	3	High	3	High	1	0	0.406563	96
45	19.7333	19.7333	1	1	1	19.7333	0	2003	Old	CRT	1	74	High	M	Mt	High	SqCC	1	Low	1	Low	0	0	0.474931	105
47	56.9333	56.9333	1	1	1	56.9333	0	2003	Old	CRT	1	76	High	M	Mt	High	SqCC	1	Low	1	Low	0	0	0.474931	109
54	73.3333	73.3333	1	2	1	14.1333	1	2004	Old	CRT	1	57	Low	M	Ce	High	SqCC	2	Low	2	Low	1	0	0.206054	116
55	32	32	1	3	1	9.1	1	2004	Old	CRT	1	58	Low	M	Lt	Low	SqCC	3	High	3	High	1	0	0.230598	117
60	38.6	38.6	1	1	1	38.6	0	2004	Old	CRT	1	65	Low	M	Mt	High	SqCC	1	Low	1	Low	0	0	0.332091	119
61	8.86667	8.86667	1	3	1	4.33333	1	2004	Old	CRT	1	67	High	M	Lt	Low	SqCC	3	High	3	High	1	0	0.352845	120
64	117.3	117.3	0	3	0	115.5	0	2004	Old	CRT	1	79	High	M	Lt	Low	SqCC	3	High	3	High	1	0	0.352845	121
69	26.2	26.2	1	2	1	2.13333	1	2005	Old	CRT	1	72	High	M	Lt	Low	SqCC	2	Low	2	Low	0	0	0.418551	122
70	44.2667	44.2667	1	3	1	32.1	1	2005	Old	CRT	1	72	High	M	Lt	Low	SqCC	3	High	3	High	1	0	0.352845	124
71	28.9	28.9	1	3	1	8.6	1	2005	Old	CRT	1	78	High	M	Mt	High	SqCC	3	High	3	High	1	0	0.406563	125
72	17.2667	17.2667	1	3	1	7.86667	1	2006	Old	CRT	1	48	Low	F	Mt	High	SqCC	3	High	3	High	1	0	0.273572	126
86	7.23333	7.23333	1	2	1	0	1	2006	Old	CRT	1	66	Low	M	Lt	Low	SqCC	2	Low	2	Low	1	0	0.171187	128
92	3.9	3.9	1	2	1	0	1	2006	Old	CRT	1	77	High	M	Mt	High	SqCC	2	Low	3	High	0	0	0.370502	130
93	14.7667	14.7667	1	2	1	4.73333	1	2006	Old	CRT	1	78	High	M	Ut	High	SqCC	2	Low	2	Low	1	0	0.320713	131
96	107.767	107.767	0	2	0	90.8333	0	2006	Old	CRT	1	80	High	M	Lt	Low	SqCC	2	Low	2	Low	0	0	0.418551	132
98	18.9	18.9	1	3	1	9.33333	1	2006	Old	CRT	1	80	High	M	Mt	High	SqCC	3	High	3	High	1	0	0.406563	133
99	3.86667	3.86667	1	3	1	0	1	2006	Old	CRT	1	80	High	M	Mt	High	SqCC	3	High	3	High	1	0	0.406563	134
100	7.43333	7.43333	1	2	1	0	1	2006	Old	CRT	1	83	High	M	Ut	High	SqCC	2	Low	3	High	0	0	0.370502	2
101	8.6	8.6	1	3	1	2.63333	1	2006	Old	CRT	1	83	High	M	Mt	High	SqCC	3	High	3	High	1	0	0.406563	3
103	100.333	100.333	0	3	0	98.5333	0	2007	Old	CRT	1	58	Low	M	Ce	High	SqCC	3	High	3	High	1	0	0.273572	4
107	99.4	99.4	0	2	0	97.6	0	2007	Old	CRT	1	62	Low	M	Mt	High	SqCC	2	Low	1	Low	1	0	0.206054	5
108	48.5333	48.5333	1	3	1	0	1	2007	Old	CRT	1	62	Low	M	Ce	High	SqCC	3	High	3	High	1	0	0.273572	6
110	2.36667	2.36667	1	2	1	2.36667	1	2007	Old	CRT	1	65	Low	M	Lt	Low	SqCC	2	Low	2	Low	0	0	0.283512	7
111	102.533	102.533	0	2	1	29.6667	1	2007	Old	CRT	1	65	Low	M	Lt	Low	SqCC	2	Low	2	Low	1	0	0.171187	8
112	33.7	33.7	1	2	1	15.7	1	2007	Old	CRT	1	67	High	M	Ut	High	SqCC	2	Low	2	Low	0	0	0.474931	9
114	105.467	105.467	0	2	0	103.667	0	2007	Old	CRT	1	68	High	M	Mt	High	SqCC	2	Low	1	Low	1	0	0.320713	10
124	29.5333	29.5333	1	3	1	16.2333	1	2007	Old	CRT	1	76	High	M	Lt	Low	SqCC	3	High	3	High	1	0	0.352845	11
125	10.3	10.3	1	1	1	10.3	0	2007	Old	CRT	1	78	High	M	Ut	High	SqCC	1	Low	1	Low	0	0	0.474931	12
126	90.3333	90.3333	0	2	0	88.5333	0	2007	Old	CRT	1	78	High	M	Mt	High	SqCC	2	Low	2	Low	0	0	0.474931	13
127	8.03333	8.03333	1	3	1	5.23333	1	2007	Old	CRT	1	78	High	M	Lt	Low	SqCC	3	High	3	High	1	0	0.352845	14
129	2.1	2.1	1	2	1	2.1	1	2007	Old	CRT	1	81	High	M	Mt	High	SqCC	2	Low	1	Low	1	0	0.320713	15
138	18.1667	18.1667	1	1	1	11.3667	1	2008	Old	CRT	1	60	Low	M	Mt	High	SqCC	1	Low	1	Low	0	0	0.332091	17
140	26.1333	26.1333	1	2	1	0	1	2008	Old	CRT	1	60	Low	M	Mt	High	SqCC	2	Low	2	Low	0	0	0.332091	18
142	11.8	11.8	1	3	1	8.73333	1	2008	Old	CRT	1	61	Low	F	Lt	Low	SqCC	3	High	3	High	1	0	0.230598	19
143	32.6667	32.6667	1	1	1	32.6667	0	2008	Old	CRT	1	62	Low	M	Lt	Low	SqCC	1	Low	1	Low	0	0	0.283512	20
144	91	91	0	1	0	89.2	0	2008	Old	CRT	1	62	Low	M	Mt	High	SqCC	1	Low	1	Low	0	0	0.332091	21
146	75.5	75.5	0	3	0	65.6667	0	2008	Old	CRT	1	63	Low	M	Mt	High	SqCC	3	High	3	High	1	0	0.273572	22
147	33.0333	33.0333	1	1	1	10.3	1	2008	Old	CRT	1	64	Low	M	Ut	High	SqCC	1	Low	1	Low	0	0	0.332091	23
148	18.7667	18.7667	1	3	1	11.7	1	2008	Old	CRT	1	65	Low	M	Mt	High	SqCC	3	High	3	High	1	0	0.273572	24
152	85.2	85.2	0	1	0	85.2	0	2008	Old	CRT	1	67	High	M	Mt	High	SqCC	1	Low	1	Low	0	0	0.474931	25
153	7.36667	7.36667	1	2	1	7.36667	1	2008	Old	CRT	1	67	High	M	Lt	Low	SqCC	2	Low	3	High	1	1	0.196461	26
154	82.5333	82.5333	0	2	0	80.7333	0	2008	Old	CRT	1	68	High	M	Lt	Low	SqCC	2	Low	2	Low	1	0	0.273118	27
155	43.4333	43.4333	1	2	1	5.16667	1	2008	Old	CRT	1	68	High	M	Lt	Low	SqCC	2	Low	2	Low	0	0	0.418551	28
157	7.9	7.9	1	3	1	0	1	2008	Old	CRT	1	68	High	M	Mt	High	SqCC	3	High	3	High	1	0	0.406563	29
167	6.16667	6.16667	1	3	1	0	1	2008	Old	CRT	1	72	High	M	Ut	High	SqCC	3	High	3	High	1	0	0.406563	30
169	86.1333	86.1333	0	1	0	78.4667	0	2008	Old	CRT	1	73	High	M	Mt	High	SqCC	1	Low	1	Low	0	0	0.474931	31
170	3.66667	3.66667	1	2	1	0	1	2008	Old	CRT	1	73	High	M	Ut	High	SqCC	2	Low	1	Low	1	0	0.320713	32
175	8.73333	8.73333	1	3	1	4.86667	1	2008	Old	CRT	1	80	High	M	Lt	Low	SqCC	3	High	3	High	1	0	0.352845	33
177	29.9667	29.9667	1	3	1	17.0667	1	2008	Old	CRT	1	82	High	F	Lt	Low	SqCC	3	High	3	High	1	0	0.352845	34
178	1.83333	1.83333	1	2	1	0	1	2008	Old	CRT	1	85	High	M	Lt	Low	SqCC	2	Low	2	Low	0	0	0.418551	35
183	70.4333	70.4333	0	2	0	52.8	0	2009	Old	CRT	1	53	Low	F	Mt	High	SqCC	2	Low	3	High	0	0	0.244448	36
187	69.5667	69.5667	0	1		69.5667	0	2009	Old	CRT	1	57	Low	M	Lt	Low	SqCC	1	Low	1	Low	0	0	0.283512	37
197	23.6667	23.6667	1	1	1	23.6667	0	2009	Old	CRT	1	62	Low	M	Lt	Low	SqCC	1	Low	1	Low	0	0	0.283512	38
206	18.3667	18.3667	1	2	1	7.06667	1	2009	Old	CRT	1	66	Low	M	Lt	Low	SqCC	2	Low	3	High	0	0	0.204759	40
207	67.4667	67.4667	1	1	1	55.2333	1	2009	Old	CRT	1	67	High	M	Mt	High	SqCC	1	Low	1	Low	0	0	0.474931	41
210	18.3667	18.3667	1	1	1	17.7333	1	2009	Old	CRT	1	68	High	M	Ce	High	SqCC	1	Low	1	Low	0	0	0.474931	42
213	71.0667	71.0667	1	1	1	71.0667	0	2009	Old	CRT	1	69	High	M	Ut	High	SqCC	1	Low	1	Low	0	0	0.474931	43
216	10.1667	10.1667	1	2	1	8.26667	1	2009	Old	CRT	1	70	High	M	Lt	Low	SqCC	2	Low	1	Low	1	0	0.273118	44
222	76.9667	76.9667	0	3	0	75.1667	0	2009	Old	CRT	1	74	High	M	Mt	High	SqCC	3	High	3	High	1	0	0.406563	45
223	1.23333	1.23333	1	2	1	1.23333	1	2009	Old	CRT	1	75	High	M	Mt	High	SqCC	2	Low	3	High	0	0	0.370502	46
225	20.5667	20.5667	1	3	1	6.83333	1	2009	Old	CRT	1	76	High	M	Lt	Low	SqCC	3	High	3	High	1	0	0.352845	47
226	56.6	56.6	1	1	1	56.6	0	2009	Old	CRT	1	78	High	M	Ut	High	SqCC	1	Low	1	Low	0	0	0.474931	48
227	72.6667	72.6667	0	1	0	55.0333	0	2009	Old	CRT	1	79	High	M	Lt	Low	SqCC	1	Low	1	Low	0	0	0.418551	49
228	2.83333	2.83333	1	3	1	2.83333	1	2009	Old	CRT	1	79	High	M	Mt	High	SqCC	3	High	2	Low	1	0	0.512874	50
229	33.7333	33.7333	1	1	1	33.7333	0	2009	Old	CRT	1	81	High	M	Mt	High	SqCC	1	Low	1	Low	0	0	0.474931	51
231	80.0333	80.0333	0	2	0	62.8667	0	2009	Old	CRT	1	85	High	M	Mt	High	SqCC	2	Low	3	High	0	0	0.370502	53
232	56.6667	56.6667	0	1	0	54.8667	0	2009	Old	CRT	1	86	High	M	Mt	High	SqCC	1	Low	1	Low	0	0	0.474931	54
244	69.6333	69.6333	0	1	0	52.4667	0	2010	Old	CRT	1	60	Low	M	Mt	High	SqCC	1	Low	1	Low	0	0	0.332091	56
256	59.9667	59.9667	0	1	0	42.3333	0	2010	Old	CRT	1	64	Low	M	Lt	Low	SqCC	1	Low	1	Low	0	0	0.283512	58
263	51.7667	51.7667	1	1	1	51.7667	0	2010	Old	CRT	1	68	High	M	Lt	Low	SqCC	1	Low	2	Low	0	0	0.418551	59
270	54.4333	54.4333	1	2	1	42.7667	1	2010	Old	CRT	1	72	High	M	Lt	Low	SqCC	2	Low	1	Low	1	0	0.273118	60
271	43.2667	43.2667	1	2	1	13.8	1	2010	Old	CRT	1	73	High	M	Mt	High	SqCC	2	Low	3	High	0	0	0.370502	61
272	60.4667	60.4667	1	3	1	23.2	1	2010	Old	CRT	1	73	High	M	Lt	Low	SqCC	3	High	3	High	1	0	0.352845	62
276	62.7667	62.7667	0	3	0	45.1333	0	2010	Old	CRT	1	75	High	M	Mt	High	SqCC	3	High	1	Low	1	0	0.512874	63
279	64.8667	64.8667	0	3	0	47.2333	0	2010	Old	CRT	1	78	High	M	Mt	High	SqCC	3	High	3	High	1	0	0.406563	64
285	2.5	2.5	1	3	1	2.5	1	2011	New	CRT	1	55	Low	M	Ut	High	SqCC	3	High	3	High	1	1	0.170283	65
299	47.4426	47.4426	0	1	0	30.3667	0	2011	New	CRT	1	63	Low	M	Lt	Low	SqCC	1	Low	1	Low	0	0	0.177386	66
300	52.0333	52.0333	0	2	0	34.8667	0	2011	New	CRT	1	64	Low	F	Mt	High	SqCC	2	Low	3	High	0	0	0.149886	67
307	10.7667	10.7667	1	3	1	0	1	2011	New	CRT	1	68	High	M	Mt	High	SqCC	3	High	3	High	1	0	0.271853	68
309	32.0333	32.0333	1	2	1	10.9667	1	2011	New	CRT	1	70	High	M	Lt	Low	SqCC	2	Low	3	High	0	0	0.203351	69
316	52.0333	52.0333	0	2	0	34.8667	0	2011	New	CRT	1	73	High	M	Ut	High	SqCC	2	Low	1	Low	1	0	0.20464	70
322	2.03333	2.03333	1	3	1	2.03333	1	2011	New	CRT	1	74	High	M	Mt	High	SqCC	3	High	3	High	1	0	0.271853	72
323	1	1	1	1	1	1	0	2011	New	CRT	1	76	High	M	Mt	High	SqCC	1	Low	1	Low	0	0	0.330171	73
325	36.1	36.1	1	3	1	17.3333	1	2011	New	CRT	1	77	High	M	Ut	High	SqCC	3	High	3	High	1	0	0.271853	74
326	39.8667	39.8667	1	1	1	39.8667	0	2011	New	CRT	1	78	High	F	Mt	High	SqCC	1	Low	1	Low	0	0	0.330171	75
327	50.6333	50.6333	0	1	0	47.2	0	2011	New	CRT	1	78	High	M	Lt	Low	SqCC	1	Low	1	Low	0	0	0.281755	76
328	2.43333	2.43333	1	3	1	2.43333	1	2011	New	CRT	1	81	High	M	Ut	High	SqCC	3	High	3	High	1	0	0.271853	77
331	38.8667	38.8667	1	3	1	30.1	1	2011	New	CRT	1	84	High	F	Mt	High	SqCC	3	High	2	Low	1	0	0.36458	79
337	34.7333	34.7333	1	3	1	12.2	1	2012	New	CRT	1	53	Low	M	Lt	Low	SqCC	3	High	1	Low	1	0	0.200642	80
345	45.1803	45.1803	0	3	1	39.9667	1	2012	New	CRT	1	62	Low	M	Mt	High	SqCC	3	High	3	High	1	0	0.170283	82
348	42.6885	42.6885	0	1	0	25.5333	0	2012	New	CRT	1	63	Low	M	Lt	Low	SqCC	1	Low	2	Low	0	0	0.177386	83
360	28.2333	28.2333	1	2	1	23.4	1	2012	New	CRT	1	69	High	M	Mt	High	SqCC	2	Low	2	Low	1	0	0.20464	84
370	22.5	22.5	1	2	1	7.33333	1	2012	New	CRT	1	73	High	F	Ut	High	SqCC	2	Low	3	High	0	0	0.242851	85
377	40.5902	40.5902	0	1	0	23.4	0	2012	New	CRT	1	82	High	M	Mt	High	SqCC	1	Low	2	Low	0	0	0.330171	86
378	22.9	22.9	1	2	1	22.9	1	2012	New	CRT	1	84	High	M	Lt	Low	SqCC	2	Low	3	High	0	0	0.203351	87
382	22.0328	22.0328	0	2	1	19.8667	0	2013	New	CRT	1	51	Low	M	Lt	Low	SqCC	2	Low	3	High	1	0	0.0682433	88
383	30.0656	30.0656	0	3	0	13.1667	1	2013	New	CRT	1	51	Low	M	Lt	Low	SqCC	3	High	3	High	1	0	0.140398	89
388	28.6557	28.6557	0	3	0	11.2667	0	2013	New	CRT	1	57	Low	M	Mt	High	SqCC	3	High	3	High	1	0	0.170283	90
390	14.0667	14.0667	1	2	1	6.83333	1	2013	New	CRT	1	61	Low	F	Lt	Low	SqCC	2	Low	2	Low	1	0	0.10117	91
396	22.0328	22.0328	0	3	0	19.9	0	2013	New	CRT	1	64	Low	M	Lt	Low	SqCC	3	High	2	Low	1	0	0.200642	92
399	28.3934	28.3934	0	3	0	7.96667	1	2013	New	CRT	1	65	Low	F	Lt	Low	SqCC	3	High	3	High	1	0	0.140398	93
400	32.5246	32.5246	0	3	0	28.9333	0	2013	New	CRT	1	65	Low	M	Lt	Low	SqCC	3	High	3	High	1	0	0.140398	94
405	2.03333	2.03333	1	1	1	2.03333	0	2013	New	CRT	1	67	High	M	Lt	Low	SqCC	1	Low	1	Low	0	0	0.281755	95
414	15.7667	15.7667	1	1	1	15.7667	0	2013	New	CRT	1	71	High	M	Mt	High	SqCC	1	Low	2	Low	0	0	0.330171	97
421	11.7667	11.7667	1	1	1	11.7667	1	2013	New	CRT	1	73	High	M	Mt	High	SqCC	1	Low	1	Low	0	0	0.330171	98
425	24.6667	24.6667	1	2	1	8.93333	1	2013	New	CRT	1	75	High	M	Ut	High	SqCC	2	Low	3	High	0	0	0.242851	99
432	27.7049	27.7049	0	1	0	24.0333	0	2013	New	CRT	1	79	High	M	Ut	High	SqCC	1	Low	1	Low	0	0	0.330171	100
436	33.2131	33.2131	0	1	0	29.6333	0	2013	New	CRT	1	80	High	M	Ut	High	SqCC	1	Low	1	Low	0	0	0.330171	101
438	25.7049	25.7049	0	1	0	23.6333	0	2013	New	CRT	1	82	High	F	Mt	High	SqCC	1	Low	1	Low	0	0	0.330171	102
439	5.23333	5.23333	1	2	1	5.23333	1	2013	New	CRT	1	83	High	M	Mt	High	SqCC	2	Low	3	High	0	0	0.242851	103
440	16.9	16.9	1	3	1	1.6	1	2013	New	CRT	1	83	High	M	Ce	High	SqCC	3	High	3	High	1	0	0.271853	104
457	21.3115	21.3115	0	2	0	19.1667	0	2014	New	CRT	1	64	Low	M	Ut	High	SqCC	2	Low	2	Low	1	0	0.123909	106
462	20.623	20.623	0	1	0	18.4667	0	2014	New	CRT	1	66	Low	F	Mt	High	SqCC	1	Low	1	Low	0	0	0.213192	107
464	19.2787	19.2787	0	1	0	17.1	0	2014	New	CRT	1	68	High	M	Mt	High	SqCC	1	Low	1	Low	0	0	0.330171	108
484	#REF!	15.4754	0	1	0	15.4754	0	2014-07-15	New	CRT	1	75	High	M	Mt	High	SqCC	1	Low	1	Low	0	0	0.330171	110
485	#REF!	14.4918	0	2	0	14.4918	0	2014-08-14	New	CRT	1	48	Low	F	Ce	High	SqCC	2	Low	2	Low	1	0	0.123909	111
486	13	13	0	2	0	13	0	2014-09-16	New	CRT	1	59	Low	F	Mt	High	SqCC	2	Low	3	High	0	0	0.149886	112
487	#REF!	4.62295	1	3	1	0	1	2014-09-18	New	CRT	1	77	High	M	Lt	Low	SqCC	3	High	3	High	1	0	0.229064	113
488	#REF!	6.45902	1	3	1	0	1	2014-11-17	New	CRT	1	44	Low	M	Lt	Low	SqCC	3	High	3	High	1	0	0.140398	114
489	#REF!	11.2787	0	1	0	11.2787	0	2014-11-20	New	CRT	1	48	Low	M	Mt	High	SqCC	1	Low	1	Low	0	0	0.213192	115
62	#REF!	55.0492	0	2	0	55.0492	0	2004	Old	Surgery	0	70	High	M	Mt	High	SqCC	2	Low	3	High	0	0	0.370502	130
89	#REF!	116.459	0	3	0	116.459	0	2006	Old	Surgery	0	71	High	M	Lt	Low	SqCC	3	High	3	High	1	0	0.352845	79
91	8.59016	8.59016	1	1	1	8.59016	1	2006	Old	Surgery	0	75	High	M	Mt	High	SqCC	1	Low	1	Low	0	0	0.474931	63
94	18.4918	18.4918	1	3	1	10.1311	1	2006-08-03	Old	Surgery	0	78	High	M	Ut	High	SqCC	3	High	3	High	1	0	0.406563	28
95	31.8689	31.8689	1	1	1	31.8689	1	2006	Old	Surgery	0	79	High	M	Lt	Low	SqCC	1	Low	1	Low	0	0	0.418551	109
97	4.88525	4.88525	1	3	1	4.88525	1	2006	Old	Surgery	0	80	High	M	Mt	High	SqCC	3	High	3	High	1	0	0.406563	134
113	48.7541	48.7541	1	1	1	48.7541	1	2007	Old	Surgery	0	68	High	M	Lt	Low	SqCC	1	Low	1	Low	0	0	0.418551	132
116	#REF!	95.5082	0	1	0	95.5082	0	2007	Old	Surgery	0	70	High	F	Lt	Low	SqCC	1	Low	1	Low	0	0	0.418551	122
120	32.4262	32.4262	1	2	1	32.4262	1	2007	Old	Surgery	0	73	High	M	Mt	High	SqCC	2	Low	3	High	0	0	0.370502	61
121	149.574	149.574	0	1	0	149.574	0	2007	Old	Surgery	0	74	High	M	Lt	Low	SqCC	1	Low	1	Low	0	0	0.418551	59
123	74.5902	74.5902	0	2	0	74.5902	0	2007	Old	Surgery	0	75	High	F	Mt	High	SqCC	2	Low	3	High	0	0	0.370502	53
158	61.4098	61.4098	1	1	1	61.4098	1	2008	Old	Surgery	0	69	High	M	Lt	Low	SqCC	1	Low	1	Low	0	0	0.418551	49
159	57.2459	57.2459	1	3	1	8.36066	1	2008-04-08	Old	Surgery	0	69	High	M	Mt	High	SqCC	3	High	3	High	1	0	0.406563	133
161	69.7377	69.7377	0	1	0	69.7377	0	2008	Old	Surgery	0	70	High	M	Mt	High	SqCC	1	Low	1	Low	0	0	0.474931	54
162	87.8033	87.8033	0	1	0	87.8033	0	2008	Old	Surgery	0	71	High	F	Mt	High	SqCC	1	Low	1	Low	0	0	0.474931	51
163	1.70492	1.70492	1	2	1	1.70492	1	2008	Old	Surgery	0	71	High	M	Ut	High	SqCC	2	Low	2	Low	0	0	0.474931	50
165	57.082	57.082	1	1	1	57.082	1	2008	Old	Surgery	0	72	High	M	Lt	Low	SqCC	1	Low	1	Low	0	0	0.418551	35
168	78.459	78.459	0	1	0	78.459	0	2008	Old	Surgery	0	73	High	F	Mt	High	SqCC	1	Low	1	Low	0	0	0.474931	48
172	10.3279	10.3279	1	3	1	4.55738	1	2008-07-01	Old	Surgery	0	76	High	M	Mt	High	SqCC	3	High	3	High	1	0	0.406563	125
174	46.918	46.918	1	3	1	3.86885	1	2008-09-30	Old	Surgery	0	79	High	M	Mt	High	SqCC	3	High	3	High	1	0	0.406563	96
176	10.6557	10.6557	1	2	1	0	1	2008	Old	Surgery	0	81	High	M	Mt	High	SqCC	2	Low	3	High	0	0	0.370502	46
208	#REF!	73.7049	0	2	0	73.7049	0	2009	Old	Surgery	0	67	High	M	Mt	High	SqCC	2	Low	2	Low	1	0	0.320713	131
209	6	6	1	3	1	3.18033	1	2009-05-12	Old	Surgery	0	67	High	M	Lt	Low	SqCC	3	High	3	High	1	0	0.352845	124
211	11.3443	11.3443	1	3	1	2.78689	1	2009-05-21	Old	Surgery	0	68	High	M	Ce	High	SqCC	3	High	3	High	1	0	0.406563	64
214	69.7377	69.7377	0	3	0	69.7377	0	2009	Old	Surgery	0	69	High	M	Lt	Low	SqCC	3	High	3	High	1	0	0.352845	120
215	75.4754	75.4754	0	1	0	75.4754	0	2009	Old	Surgery	0	70	High	M	Mt	High	SqCC	1	Low	1	Low	0	0	0.474931	43
217	25.1475	25.1475	1	3	1	10.5902	1	2009-01-27	Old	Surgery	0	70	High	M	Ut	High	SqCC	3	High	3	High	1	0	0.406563	45
218	81.1475	81.1475	0	1	0	81.1475	0	2009	Old	Surgery	0	71	High	F	Mt	High	SqCC	1	Low	1	Low	0	0	0.474931	42
219	1.70492	1.70492	1	1	1	1.70492	1	2009	Old	Surgery	0	72	High	F	Ut	High	SqCC	1	Low	1	Low	0	0	0.474931	41
220	70.8852	70.8852	0	1	0	70.8852	0	2009	Old	Surgery	0	72	High	M	Ut	High	SqCC	1	Low	1	Low	0	0	0.474931	31
221	#REF!	69.9672	0	2	0	69.9672	0	2009	Old	Surgery	0	73	High	M	Mt	High	SqCC	2	Low	2	Low	1	0	0.320713	129
224	25.5082	25.5082	1	3	1	5.37705	1	2009-07-14	Old	Surgery	0	76	High	M	Lt	Low	SqCC	3	High	3	High	1	0	0.352845	62
230	51.7377	51.7377	1	2	1	51.7377	1	2009	Old	Surgery	0	82	High	M	Mt	High	SqCC	2	Low	3	High	0	0	0.370502	2
237	8.22951	8.22951	1	2	1	6.5	1	2010	Old	Surgery	0	52	Low	M	Mt	High	SqCC	2	Low	2	Low	0	0	0.332091	123
239	#REF!	59.8361	0	1	0	59.8361	0	2010-12-14	Old	Surgery	0	54	Low	F	Ce	High	SqCC	1	Low	1	Low	0	0	0.332091	119
258	7.67213	7.67213	1	1	1	3.21311	1	2010-06-23	Old	Surgery	0	66	Low	M	Ut	High	SqCC	1	Low	1	Low	0	0	0.332091	118
259	67.6721	67.6721	0	1	0	67.6721	0	2010	Old	Surgery	0	67	High	M	Lt	Low	SqCC	1	Low	1	Low	0	0	0.418551	105
260	6.16393	6.16393	1	3	1	5.11475	1	2010	Old	Surgery	0	67	High	M	Mt	High	SqCC	3	High	3	High	1	0	0.406563	30
261	68.1311	68.1311	0	3	0	68.1311	0	2010	Old	Surgery	0	67	High	F	Mt	High	SqCC	3	High	3	High	1	0	0.406563	29
262	59.8689	59.8689	0	1	0	59.8689	0	2010	Old	Surgery	0	68	High	M	Mt	High	SqCC	1	Low	1	Low	0	0	0.474931	25
264	41.7705	41.7705	0	3	0	41.7705	0	2010	Old	Surgery	0	68	High	M	Lt	Low	SqCC	3	High	3	High	1	0	0.352845	47
265	10.3279	10.3279	1	1	1	9.70492	1	2010-11-02	Old	Surgery	0	69	High	M	Mt	High	SqCC	1	Low	1	Low	0	0	0.474931	13
266	64.459	64.459	0	3	0	64.459	0	2010	Old	Surgery	0	69	High	M	Lt	Low	SqCC	3	High	3	High	1	0	0.352845	34
267	5.60656	5.60656	1	3	1	5.60656	1	2010	Old	Surgery	0	70	High	M	Lt	Low	SqCC	3	High	3	High	1	0	0.352845	33
268	38.2623	38.2623	1	3	1	25.3443	1	2010-09-21	Old	Surgery	0	70	High	M	Lt	Low	SqCC	3	High	3	High	1	0	0.352845	14
269	43.9344	43.9344	1	2	0	43.9344	0	2010	Old	Surgery	0	72	High	M	Mt	High	SqCC	2	Low	1	Low	1	0	0.320713	32
273	12.6885	12.6885	1	3	1	12.6885	1	2010	Old	Surgery	0	74	High	M	Lt	Low	SqCC	3	High	3	High	1	0	0.352845	11
274	0.918033	0.918033	1	1	1	0.918033	1	2010	Old	Surgery	0	75	High	M	Ut	High	SqCC	1	Low	1	Low	0	0	0.474931	12
275	61.2459	61.2459	0	1	0	61.2459	0	2010	Old	Surgery	0	75	High	M	Mt	High	SqCC	1	Low	1	Low	0	0	0.474931	9
277	9.83607	9.83607	1	2	0	9.83607	0	2010	Old	Surgery	0	75	High	M	Mt	High	SqCC	2	Low	2	Low	1	0	0.320713	15
278	14.7213	14.7213	1	2	0	14.7213	0	2010	Old	Surgery	0	75	High	M	Lt	Low	SqCC	2	Low	3	High	0	0	0.318988	10
280	66.9836	66.9836	0	3	0	66.9836	0	2010	Old	Surgery	0	83	High	M	Mt	High	SqCC	3	High	3	High	1	0	0.406563	3
305	40.2623	40.2623	1	1	1	40.2623	1	2011	New	Surgery	0	68	High	M	Lt	Low	SqCC	1	Low	1	Low	0	0	0.281755	95
308	8.42623	8.42623	1	1	1	8.42623	1	2011	New	Surgery	0	70	High	M	Mt	High	SqCC	1	Low	1	Low	0	0	0.330171	110
310	53.1	53.1	0	1	0	53.1	0	2011	New	Surgery	0	71	High	M	Mt	High	SqCC	1	Low	1	Low	0	0	0.330171	108
311	35.4754	35.4754	0	2	0	35.4754	0	2011	New	Surgery	0	71	High	M	Lt	Low	SqCC	2	Low	2	Low	0	0	0.281755	76
313	12.8525	12.8525	1	2	1	0	1	2011	New	Surgery	0	71	High	M	Ut	High	SqCC	2	Low	3	High	0	0	0.242851	103
314	105.049	105.049	0	1	0	105.049	0	2011	New	Surgery	0	72	High	M	Mt	High	SqCC	1	Low	1	Low	0	0	0.330171	102
315	52.5902	52.5902	0	1	0	52.5902	0	2011	New	Surgery	0	73	High	M	Mt	High	SqCC	1	Low	1	Low	0	0	0.330171	101
329	0.0655738	0.0655738	1	3	1	0.0655738	1	2011	New	Surgery	0	82	High	M	Ut	High	SqCC	3	High	3	High	1	0	0.271853	126
330	10.5902	10.5902	1	3	1	0	1	2011	New	Surgery	0	83	High	F	Mt	High	SqCC	3	High	3	High	1	0	0.271853	104
358	91.2787	91.2787	0	1	0	91.2787	0	2012	New	Surgery	0	68	High	M	Lt	Low	SqCC	1	Low	1	Low	0	0	0.281755	58
359	83.0164	83.0164	0	2	0	83.0164	0	2012	New	Surgery	0	69	High	M	Mt	High	SqCC	2	Low	2	Low	1	0	0.20464	127
361	60.459	60.459	0	1	0	60.459	0	2012	New	Surgery	0	70	High	M	Mt	High	SqCC	1	Low	1	Low	0	0	0.330171	100
364	89.6721	89.6721	0	1	0	89.6721	0	2012	New	Surgery	0	71	High	M	Ut	High	SqCC	1	Low	1	Low	0	0	0.330171	98
365	84.7869	84.7869	0	1	0	84.7869	0	2012	New	Surgery	0	71	High	M	Lt	Low	SqCC	1	Low	1	Low	0	0	0.281755	55
366	19	19	1	2	1	8.14754	1	2012	New	Surgery	0	71	High	M	Lt	Low	SqCC	2	Low	3	High	0	0	0.203351	92
367	89.1475	89.1475	0	1	0	89.1475	0	2012	New	Surgery	0	72	High	M	Ut	High	SqCC	1	Low	1	Low	0	0	0.330171	97
368	90.7541	90.7541	0	1	0	90.7541	0	2012	New	Surgery	0	73	High	M	Mt	High	SqCC	1	Low	1	Low	0	0	0.330171	86
369	85.7049	85.7049	0	1	0	85.7049	0	2012	New	Surgery	0	73	High	M	Mt	High	SqCC	1	Low	1	Low	0	0	0.330171	81
371	15.6393	15.6393	1	1	1	15.6393	1	2012	New	Surgery	0	74	High	F	Lt	Low	SqCC	1	Low	1	Low	0	0	0.281755	38
372	#REF!	37.2787	0	2	0	37.2787	0	2012	New	Surgery	0	74	High	M	Mt	High	SqCC	2	Low	2	Low	1	0	0.20464	116
375	24.4918	24.4918	1	2	1	13.9	1	2012	New	Surgery	0	80	High	M	Mt	High	SqCC	2	Low	2	Low	1	0	0.20464	87
376	8.22951	8.22951	1	3	1	4.36066	1	2012-09-05	New	Surgery	0	81	High	M	Ut	High	SqCC	3	High	3	High	1	0	0.271853	77
392	28.623	28.623	0	2	0	28.623	0	2013	New	Surgery	0	62	Low	M	Lt	Low	SqCC	2	Low	2	Low	1	0	0.10117	91
394	31.3443	31.3443	0	2	0	31.3443	0	2013	New	Surgery	0	63	Low	M	Lt	Low	SqCC	2	Low	2	Low	0	0	0.177386	83
401	22	22	0	1	0	22	0	2013	New	Surgery	0	66	Low	M	Lt	Low	SqCC	1	Low	1	Low	0	0	0.177386	66
403	25.6721	25.6721	0	3	1	24.918	1	2013	New	Surgery	0	66	Low	M	Lt	Low	SqCC	3	High	3	High	1	0	0.140398	114
404	3.40984	3.40984	1	3	1	3.4	1	2013	New	Surgery	0	66	Low	F	Lt	Low	SqCC	3	High	3	High	1	0	0.140398	94
407	32	32	0	1	0	32	0	2013	New	Surgery	0	68	High	F	Lt	Low	SqCC	1	Low	1	Low	0	0	0.281755	37
409	32.9836	32.9836	0	3	0	32.9836	0	2013	New	Surgery	0	68	High	M	Ut	High	SqCC	3	High	3	High	1	0	0.271853	74
411	22.1967	22.1967	0	3	0	22.1967	0	2013	New	Surgery	0	68	High	F	Mt	High	SqCC	3	High	3	High	1	0	0.271853	72
413	29.5738	29.5738	0	3	1	4.36066	1	2013	New	Surgery	0	70	High	M	Lt	Low	SqCC	3	High	3	High	1	0	0.229064	117
417	29.5082	29.5082	0	2	0	29.5082	0	2013	New	Surgery	0	71	High	M	Lt	Low	SqCC	2	Low	3	High	0	0	0.203351	84
418	25.8689	25.8689	0	2	0	25.8689	0	2013	New	Surgery	0	71	High	M	Lt	Low	SqCC	2	Low	3	High	0	0	0.203351	80
419	26.0656	26.0656	0	2	0	26.0656	0	2013	New	Surgery	0	72	High	M	Ut	High	SqCC	2	Low	2	Low	1	0	0.20464	70
420	24.5	24.5	0	1	0	24.5	0	2013	New	Surgery	0	73	High	M	Lt	Low	SqCC	1	Low	1	Low	0	0	0.281755	20
422	4.19672	4.19672	1	3	0	4.19672	0	2013	New	Surgery	0	73	High	M	Mt	High	SqCC	3	High	3	High	1	0	0.271853	68
423	14.2295	14.2295	1	3	1	8.13115	1	2013	New	Surgery	0	74	High	M	Mt	High	SqCC	3	High	3	High	1	0	0.271853	60
424	22.3934	22.3934	0	3	1	13.6721	1	2013	New	Surgery	0	74	High	M	Ut	High	SqCC	3	High	3	High	1	0	0.271853	44
426	30.4262	30.4262	0	3	0	30.4262	0	2013	New	Surgery	0	75	High	M	Lt	Low	SqCC	3	High	3	High	1	0	0.229064	113
427	29.541	29.541	0	3	0	29.541	0	2013	New	Surgery	0	75	High	M	Lt	Low	SqCC	3	High	3	High	1	0	0.229064	57
428	26.7869	26.7869	0	3	0	26.7869	0	2013	New	Surgery	0	75	High	M	Mt	High	SqCC	3	High	3	High	1	0	0.271853	27
429	26.8197	26.8197	0	2	0	26.8197	0	2013	New	Surgery	0	76	High	M	Lt	Low	SqCC	2	Low	1	Low	1	0	0.16996	128
430	22.1639	22.1639	0	3	0	22.1639	0	2013	New	Surgery	0	76	High	F	Mt	High	SqCC	3	High	3	High	1	0	0.271853	24
431	27.2131	27.2131	0	1	0	27.2131	0	2013	New	Surgery	0	77	High	M	Mt	High	SqCC	1	Low	1	Low	0	0	0.330171	75
433	27.7049	27.7049	0	2	0	27.7049	0	2013	New	Surgery	0	79	High	M	Mt	High	SqCC	2	Low	1	Low	1	0	0.20464	69
434	15.3443	15.3443	0	2	0	15.3443	0	2013	New	Surgery	0	79	High	F	Lt	Low	SqCC	2	Low	3	High	0	0	0.203351	40
435	31.8	31.8	0	1	0	31.8	0	2013	New	Surgery	0	80	High	F	Mt	High	SqCC	1	Low	1	Low	0	0	0.330171	73
437	29.9672	29.9672	0	1	0	29.9672	0	2013	New	Surgery	0	82	High	M	Mt	High	SqCC	1	Low	1	Low	0	0	0.330171	71
441	18.7869	18.7869	0	2	0	18.7869	0	2014	New	Surgery	0	39	Low	F	Lt	Low	SqCC	2	Low	2	Low	1	0	0.10117	88
442	13.4426	13.4426	0	3	1	1.34426	1	2014	New	Surgery	0	52	Low	M	Mt	High	SqCC	3	High	3	High	1	0	0.170283	90
444	17.9016	17.9016	1	3	1	3.96721	1	2014	New	Surgery	0	54	Low	M	Lt	Low	SqCC	3	High	3	High	1	0	0.140398	93
445	11.9016	11.9016	0	2	0	11.9016	0	2014	New	Surgery	0	55	Low	M	Mt	High	SqCC	2	Low	3	High	0	0	0.149886	112
447	19.0164	19.0164	0	3	0	19.0164	0	2014	New	Surgery	0	57	Low	M	Mt	High	SqCC	3	High	3	High	1	0	0.170283	82
450	13.2787	13.2787	1	2	1	2.55738	1	2014	New	Surgery	0	59	Low	M	Mt	High	SqCC	2	Low	2	Low	1	0	0.123909	111
451	17.3443	17.3443	0	3	1	9.90164	1	2014	New	Surgery	0	59	Low	F	Mt	High	SqCC	3	High	3	High	1	0	0.170283	65
452	11.6721	11.6721	0	3	1	0	1	2014	New	Surgery	0	60	Low	M	Lt	Low	SqCC	3	High	3	High	1	0	0.140398	89
454	11.2131	11.2131	0	2	0	11.2131	0	2014	New	Surgery	0	62	Low	M	Mt	High	SqCC	2	Low	3	High	0	0	0.149886	67
455	17.8361	17.8361	0	2	1	16.4918	1	2014	New	Surgery	0	63	Low	M	Ce	High	SqCC	2	Low	2	Low	1	0	0.123909	106
456	14.8197	14.8197	0	3	0	14.8197	0	2014	New	Surgery	0	63	Low	M	Ce	High	SqCC	3	High	3	High	1	0	0.170283	8
460	12.5902	12.5902	0	2	0	12.5902	0	2014	New	Surgery	0	65	Low	M	Mt	High	SqCC	2	Low	2	Low	0	0	0.213192	115
461	16	16	0	1	0	16	0	2014	New	Surgery	0	66	Low	M	Mt	High	SqCC	1	Low	1	Low	0	0	0.213192	107
463	11.8689	11.8689	0	1	0	11.8689	0	2014	New	Surgery	0	68	High	M	Mt	High	SqCC	1	Low	1	Low	0	0	0.330171	56
465	21.3	21.3	0	1	0	21.3	0	2014	New	Surgery	0	69	High	M	Mt	High	SqCC	1	Low	1	Low	0	0	0.330171	52
466	19.4754	19.4754	0	1	0	19.4754	0	2014	New	Surgery	0	70	High	F	Ut	High	SqCC	1	Low	1	Low	0	0	0.330171	23
467	10.9836	10.9836	0	2	0	10.9836	0	2014	New	Surgery	0	70	High	F	Ut	High	SqCC	2	Low	3	High	0	0	0.242851	99
468	15.2787	15.2787	0	2	0	15.2787	0	2014	New	Surgery	0	71	High	M	Mt	High	SqCC	2	Low	1	Low	1	0	0.20464	39
469	2.81967	2.81967	1	2	1	1.21311	1	2014	New	Surgery	0	71	High	F	Lt	Low	SqCC	2	Low	3	High	0	0	0.203351	26
470	20.8525	20.8525	0	3	1	3.2459	1	2014	New	Surgery	0	72	High	M	Mt	High	SqCC	3	High	3	High	1	0	0.271853	22
471	16.4918	16.4918	0	1	0	16.4918	0	2014	New	Surgery	0	73	High	M	Ce	High	SqCC	1	Low	1	Low	0	0	0.330171	21
472	10.918	10.918	0	1	0	10.918	0	2014	New	Surgery	0	73	High	M	Mt	High	SqCC	1	Low	1	Low	0	0	0.330171	18
473	21.2787	21.2787	0	2	0	21.2787	0	2014	New	Surgery	0	73	High	M	Mt	High	SqCC	2	Low	2	Low	1	0	0.20464	5
474	16.2295	16.2295	0	2	1	8.19672	1	2014	New	Surgery	0	74	High	M	Lt	Low	SqCC	2	Low	2	Low	0	0	0.281755	7
475	14.4262	14.4262	0	3	0	14.4262	0	2014	New	Surgery	0	74	High	M	Lt	Low	SqCC	3	High	3	High	1	0	0.229064	19
476	14.3934	14.3934	0	2	0	14.3934	0	2014	New	Surgery	0	76	High	M	Mt	High	SqCC	2	Low	3	High	0	0	0.242851	85
477	18.9836	18.9836	0	1	0	18.9836	0	2014	New	Surgery	0	77	High	M	Ut	High	SqCC	1	Low	1	Low	0	0	0.330171	17
478	19.6393	19.6393	0	2	0	19.6393	0	2014	New	Surgery	0	79	High	M	Mt	High	SqCC	2	Low	2	Low	0	0	0.330171	16
479	20.0984	20.0984	0	2	1	13.4754	1	2014	New	Surgery	0	80	High	M	Mt	High	SqCC	2	Low	3	High	0	0	0.242851	78
480	19.6721	19.6721	0	2	1	11.8689	1	2014	New	Surgery	0	82	High	M	Mt	High	SqCC	2	Low	3	High	0	0	0.242851	36
481	17.1803	17.1803	0	1	0	17.1803	0	2014	New	Surgery	0	85	High	M	Mt	High	SqCC	1	Low	1	Low	0	0	0.330171	1
482	12.3607	12.3607	0	3	1	0.655738	1	2014	New	Surgery	0	85	High	M	Mt	High	SqCC	3	High	3	High	1	0	0.271853	6
483	15.541	15.541	0	3	0	15.541	0	2014	New	Surgery	0	92	High	F	Mt	High	SqCC	3	High	3	High	1	0	0.271853	4
